# Supplementary material for: Sucla2 Knock‐Out in Skeletal Muscle Yields Mouse Model of Mitochondrial Myopathy With Muscle Type–Specific Phenotypes
Source: J Cachexia Sarcopenia Muscle. 2024 Oct 31;15(6):2729–42. doi: 10.1002/jcsm.13617 (PMC11634519; doi:10.1002/jcsm.13617)
Supplement: Supplementary file 1 — Dataset S1 Metabolomics: raw values of all measured metabolites [file JCSM-15-2729-s003.xlsx]

## Sheet: AcylCarnitines
Experimental Group			Mutant	Mutant	Mutant	Mutant	Mutant	Mutant	Mutant	Control	Control	Control	Control	Control	Control
Name	Abbrev	Value	4349	4352	4353	4354	4355	4356	4363	4378	4381	4382	4387	4388	4391		Units are µmol/L
carnitine	C0	quantitative	27.2239	36.6587	37.6538	25.4955	36.3252	31.2861	27.3708	31.222	27.6487	31.0545	25.3541	26.2698	23.6069
deoxycarnitine	DXY	quantitative	0.7553	0.7809	0.9259	0.8353	0.6571	1.0299	0.9746	0.9456	1.0889	0.7926	0.6845	0.5694	0.7654
trimethylamine-N-oxide	TMAO	quantitative	23.8536	38.1813	27.758	29.0305	15.0036	19.2765	23.0111	16.083	13.637	23.0676	13.3788	7.1881	16.096
trimethyllysine	TML	quantitative	1.221	0.6081	0.7196	0.5525	0.6714	2.3785	3.6882	0.7241	2.1616	0.7713	0.8418	0.7397	0.6718
acetylcarnitine	C2	quantitative	28.5819	19.734	19.5109	18.9748	19.2329	23.5096	30.8528	14.507	20.0525	15.1079	14.177	11.1977	10.6115
propionylcarnitine	C3	quantitative	1.4575	1.7536	2.7927	2.8465	1.5866	2.6077	1.4099	0.698	0.6844	0.991	0.7205	0.4213	0.5367
isobutyrylcarnitine	C4	quantitative	1.2996	1.3852	0.9448	0.5872	0.3951	1.089	0.5155	0.2745	1.0695	0.6922	0.9387	0.287	1.1113
butyrylcarnitine	C4	quantitative	1.3249	2.2563	2.9357	2.6647	1.4868	1.2488	0.6603	1.1233	0.6357	1.0526	1.6798	1.7018	1.7168
tiglylcarnitine	C5:1	quantitative	0.002	0.0004	0.0021	0.0023	0.0002	0.0009	0.0018	0	0	0	0	0	0
3-methylcrotonylcarnitine	C5:1	quantitative	0	0	0	0	0	0	0	0	0	0	0	0	0
2-methylbutyrylcarnitine	C5	quantitative	0.0446	0.0747	0.0514	0.0508	0.0355	0.0523	0.041	0.0197	0.054	0.0308	0.027	0.0431	0.0426
isovalerylcarnitine	C5	quantitative	0.0826	0.0983	0.1006	0.1138	0.0488	0.111	0.0677	0.0413	0.0297	0.0537	0.0425	0.0412	0.0695
valerylcarnitine	C5	quantitative	0.0168	0.0741	0.0762	0.065	0.0315	0.0368	0.0164	0.0189	0.0056	0.0083	0.0241	0.0037	0.0043
hexanoylcarnitine	C6	quantitative	0.1047	0.0953	0.0677	0.0553	0.0722	0.0253	0.0499	0.0651	0.0659	0.0661	0.0525	0.0165	0.0286
heptanoylcarnitine	C7	quantitative	0	0	0	0	0	0	0	0	0	0	0	0	0
octenoylcarnitine	C8:1	quantitative	0.0089	0.0056	0.0024	0.0031	0.0054	0.003	0.0056	0.0073	0.0055	0.0059	0.0025	0.001	0.004
octanoylcarnitine	C8	quantitative	0.0159	0.0081	0.0019	0.0024	0.0106	0.0043	0.0097	0.0097	0.0103	0.0088	0.0008	0	0.0003
decenoylcarnitine	C10:1	quantitative	0.0174	0.0086	0.0057	0.0057	0.0157	0.0184	0.0191	0.0132	0.0138	0.0163	0.0027	0	0.0035
decanoylcarnitine	C10	quantitative	0.0124	0.0042	0.0002	0.001	0.007	0.0043	0.0087	0.0071	0.0103	0.0071	0	0	0
dodecenoylcarnitine	C12:1	quantitative	0.0183	0.0108	0.0086	0.0103	0.0145	0.028	0.0281	0.0176	0.0292	0.0217	0.0106	0.0058	0.0147
dodecanoylcarnitine	C12	quantitative	0.0174	0.005	0.0028	0.0058	0.0103	0.0157	0.0215	0.0107	0.0264	0.011	0.0032	0.002	0.0044
tetradecenoylcarnitine	C14:1	quantitative	0.0519	0.0166	0.0217	0.0273	0.0468	0.0614	0.0747	0.0425	0.0989	0.0463	0.0277	0.018	0.0204
tetradecanoylcarnitine	C14	quantitative	0.0337	0.0096	0.0092	0.0125	0.025	0.0355	0.0481	0.0255	0.0565	0.0216	0.0067	0.0087	0.014
hexadecenoylcarnitine	C16:1	quantitative	0.0455	0.0138	0.0074	0.0118	0.0299	0.0478	0.072	0.0371	0.0947	0.0304	0.0092	0.0052	0.0152
hexacecanoylcarnitine	C16	quantitative	0.1137	0.0697	0.0742	0.0701	0.113	0.1652	0.1972	0.107	0.2103	0.0984	0.0659	0.0859	0.0989
cis-9-octadecenoylcarnitine	C18:1	quantitative	0.1385	0.0712	0.0633	0.0614	0.1236	0.1547	0.2093	0.1405	0.2723	0.1303	0.0673	0.0665	0.0823
octadecanoylcarnitine	C18	quantitative	0.0319	0.0253	0.0284	0.0261	0.0433	0.0606	0.0511	0.0322	0.0677	0.0348	0.0287	0.0329	0.0295
3-hydroxyisovalerylcarnitine	C5:OH	quantitative	0.1564	0.1619	0.2179	0.1357	0.1712	0.1734	0.2206	0.0905	0.092	0.0798	0.0749	0.0652	0.065
3-hydroxydecanoylcarnitine	C10:OH	quantitative	0.0102	0.0064	0.0043	0.0059	0.005	0.0077	0.0087	0.0059	0.01	0.0056	0.0033	0.0023	0.006
3-hydroxyhexadecanoylcarnitine	C16:OH	quantitative	0.0122	0.0033	0.0052	0.0074	0.0061	0.0131	0.0096	0.0047	0.0099	0.0023	0.0018	0.0024	0.0081
malonylcarnitine	C3:DC	quantitative	0.0103	0.0024	0.0061	0.0068	0.0084	0.0186	0.0247	0.0044	0.0139	0.0037	0.0084	0.0046	0.0032
methylmalonylcarnitine	C4:DC	quantitative	0.0347	0.0273	0.0371	0.0255	0.0443	0.0379	0.0524	0.0049	0.0075	0.0031	0.0033	0.0036	0.0029
succinylcarnitine	C4:DC	quantitative	0.094	0.0802	0.1123	0.0703	0.1275	0.1533	0.303	0.0047	0.0215	0.0002	0.0048	0.0002	0.0031
glutarylcarnitine	C5:DC	quantitative	0.0082	0.0039	0.0068	0.0069	0.0073	0.0074	0.0342	0.0048	0.0107	0.0033	0.0074	0.0054	0.0025
adipoylcarnitine	C6:DC	quantitative	0	0	0	0	0	0	0.0119	0	0.0102	0	0	0	0
3-methylglutarylcarnitine	C6:DC	quantitative	0	0	0	0	0	0	0	0	0	0	0	0	0
suberoylcarnitine	C8:DC	quantitative	0.0047	0.0016	0.002	0.002	0.0023	0.0021	0.0068	0.0037	0.0077	0.0036	0.002	0.0016	0.0029
sebacoylcarnitine	C10:DC	quantitative	0	0	0	0	0	0	0	0	0	0	0	0	0
hexadecanedioylcarnitine	C16:DC	quantitative	0.0088	0.0051	0.0053	0.0056	0.0064	0.0251	0.024	0.0084	0.0206	0.0073	0.0056	0.0057	0.0068
pivaloylcarnitine	C5	semi-quantitative	0	0	0	0	0	0	0	0	0	0	0	0	0
heptadecanoylcarnitine	C17	semi-quantitative	0.0005	0.0002	0.0003	0.0005	0.0008	0.0022	0.0021	0.0003	0.0009	0.0003	0	0	0
hydroxyoctadecanoylcarnitine	C18:OH	semi-quantitative	0.001	0.0001	0.0016	0.001	0.0038	0.0034	0.0025	0.0015	0.0024	0.0015	0.0011	0.0013	0.0004
nonanoylcarnitine	C9	semi-quantitative	0	0	0	0	0	0	0	0	0	0	0	0	0
decadienoylcarnitine	C10:2	semi-quantitative	0	0	0	0	0	0.0013	0.0017	0	0	0	0	0	0
tetradecadienoylcarnitine	C14:2	semi-quantitative	0.0344	0.0143	0.0099	0.0148	0.0277	0.041	0.0448	0.0245	0.0436	0.0264	0.0129	0.0036	0.0092
octadecadienoylcarnitine	C18:2	semi-quantitative	0.0293	0.0088	0.0046	0.0119	0.0251	0.0472	0.0511	0.0298	0.0583	0.0258	0.0105	0.0022	0.0165
hydroxy(iso)butyrylcarnitine	C4:OH	semi-quantitative	0.2444	0.1243	0.1055	0.1497	0.141	0.2008	0.3345	0.1109	0.2242	0.0652	0.0729	0.0834	0.0845
hydroxydodecenoylcarnitine	C12:1:OH	semi-quantitative	0.005	0.0023	0.002	0.0028	0.0024	0.0049	0.0062	0.0027	0.0067	0.0021	0.0013	0.0007	0.0031
hydroxydodecanoylcarnitine	C12:OH	semi-quantitative	0.0091	0.0038	0.0033	0.0063	0.0043	0.0078	0.008	0.0049	0.0096	0.0041	0.0021	0.0014	0.0056
hydroxytetradecanoylcarnitine	C14:OH	semi-quantitative	0.0023	0	0	0.0009	0	0.0015	0.0011	0.0001	0.0007	0	0	0	0.0012
hydroxyhexadecenoylcarnitine	C16:1:OH	semi-quantitative	0.0009	0	0	0	0	0.0003	0.0008	0	0.0015	0	0	0	0.0002
hydroxyoctadecenoylcarnitine	C18:1:OH	semi-quantitative	0.0115	0.0021	0.0031	0.0043	0.005	0.0073	0.0078	0.0037	0.0102	0.0017	0.0006	0.0008	0.0052
pimelyl/hydroxyoctanoylcarnitine	C7:DC / C8:OH	semi-quantitative	0	0	0	0	0	0	0.0008	0	0.0004	0	0	0	0
acrylylcarnitine	C3:1	semi-quantitative	0	0	0	0	0	0	0	0	0	0	0	0	0
fumarylcarnitine	C4:1:DC	semi-quantitative	0	0	0	0	0	0	0	0	0	0	0	0	0
glutaconylcarnitine	C5:1:DC	semi-quantitative	0	0	0	0	0	0	0	0	0	0	0	0	0
methylglutaconylcarnitine	C6:1:DC	semi-quantitative	0	0	0	0	0	0	0	0	0	0	0	0	0
octadecenedioylcarnitine	C18:1:DC	semi-quantitative	0.0098	0.0072	0.0075	0.0083	0.0078	0.023	0.0297	0.011	0.0183	0.0147	0.0107	0.0066	0.0108
octadecanedioylcarnitine	C18:DC	semi-quantitative	0.004	0.0038	0.0038	0	0.004	0.0046	0.0046	0.0045	0.0046	0.0043	0.0041	0.0038	0.0041
eicosanedioyl carnitine	C20:DC	semi-quantitative	0	0	0	0	0	0	0	0	0	0	0	0	0
docosanedioylcarnitine	C22:DC	semi-quantitative	0	0	0	0	0	0	0	0	0	0	0	0	0

## Sheet: AminoAcids
Experimental Group	Mutant	Mutant	Mutant	Mutant	Mutant	Mutant	Mutant	Control	Control	Control	Control	Control	Control
Amino Acid	4349	4352	4353	4354	4355	4356	4363	4378	4381	4382	4387	4388	4391
3-Methylhistidine	2.0454	2.9818	2.5812	1.8522	1.9924	2.1918	1.9421	2.534	2.2678	2.9331	2.468	2.7983	1.4988		Units are µmol/L
4-Hydroxyproline	5.9994	8.3431	14.935	9.2051	9.1166	9.6049	7.3291	8.6545	9.0134	9.6516	10.548	13.3063	6.2968
Alanine	326.368	513.188	725.676	621.115	359.746	741.824	582.673	325.28	564.091	388.832	626.102	701.551	379.884
Alloisoleucine	0	0	0	0	0	0	0	0	0	0	0	0	0
Alpha-aminoadipate	6.5449	7.1028	8.8157	8.0537	6.3164	9.9571	8.8363	4.6717	7.9205	5.3642	6.8444	7.8469	8.5393
Alpha-aminobutyrate	5.0883	5.2209	5.7988	6.4545	6.052	6.2183	6.1907	6.519	10.6055	6.1309	5.4649	9.5056	4.6901
Anserine	0.8569	0.8466	0.974	0.8645	0.8238	0.8396	0.9849	1.0864	1.0403	0.9978	1.0356	0.9078	0.9752
Arginine	48.3434	161.629	170.14	137.144	154.658	101.319	4.6199	169.579	103.263	164.101	65.5725	179.932	103.819
Argininosuccinate	0.2435	0.2831	0.2947	0.4823	0.1643	0.5892	0	0.2193	0.245	0.1766	0.2106	0.1615	0.2362
Asparagine	31.7951	38.7303	46.7774	37.7093	34.6076	54.0039	48.7996	32.1041	39.3118	34.9995	39.2567	59.2379	34.9633
Aspartate	8.3994	7.0781	7.3274	7.4702	6.1362	12.4013	27.8194	11.4405	23.0542	7.5908	11.3262	8.4061	9.0356
Beta-alanine	1.9065	1.5987	1.7779	1.6923	1.5333	2.6462	3.0982	1.6628	1.6905	1.5515	1.6183	1.5741	2.0077
Beta-aminoisobutyrate	0	0	0	0	0	0	0	0	0	0	0	0	0
Carnosine	0.7497	0.9075	0.931	0.6962	0.9388	0.7062	0.7459	1.1451	1.0479	1.0142	1.0993	1.5372	0.8007
Citrulline	72.3186	93.1064	102.079	86.2156	88.6023	87.4705	67.7652	90.6155	87.9405	98.2712	89.9897	95.5761	86.1817
Creatine	117.252	111.303	123.101	110.143	110.946	152.345	139.394	136.771	150.792	112.966	117.553	148.333	125.338
Creatinine	6.6823	7.4108	7.6069	6.9338	7.5103	7.3575	7.4648	9.2342	9.6512	9.0377	9.106	9.1237	7.9686
Cystathionine	0.7084	0.7872	0.8158	0.9422	0.8902	0.9991	0.785	0.7281	0.7205	0.8575	0.8432	1.4117	0.7093
Cystine	0	0	0	0	0	2.6606	2.6126	0	2.1101	0	0	0	0
Delta-aminolevulinate	0	0	0	0	0	0	0	0	0	0	0	0	0
GABA	0.0273	0.0004	0.0222	0	0.0073	0.0666	0.4362	0.1247	0.0803	0	0	0	0
Glutamate	43.9765	39.3403	41.5294	41.5131	28.1738	73.0574	119.671	32.0874	72.6472	21.7124	41.1174	29.1732	35.4158
Glutamine	524.545	788.402	720.637	440.724	739.825	687.121	606.982	859.114	723.533	682.618	714.187	756.936	699.286
Glycine	176.263	175.425	201.11	155.106	165.239	253.41	227.668	237.477	223.084	213.834	197.496	269.696	197.728
Guanidinoacetate	1.71	2.2572	2.226	1.9762	1.6734	2.3909	2.2293	1.9539	1.8779	1.4486	1.6409	1.5182	1.979
Histidine	68.2607	85.8973	98.4728	79.5461	69.2807	79.7597	62.1572	76.6107	61.6243	84.929	73.3255	82.3138	81.3586
Homocitrulline	0.613	0.7754	1.0988	0.7754	0.6583	0.888	0.7553	0.7874	0.776	0.9172	0.9525	0.9108	0.7027
Homocystine	0	0	0	0	0	0	0	0	0	0	0	0	0
Isoleucine	82.7614	86.8092	77.6829	91.6169	62.0959	97.3113	106.522	50.253	86.9482	86.755	71.8267	84.5367	77.7446
Leucine	157.879	183.006	173.591	217.856	144.75	215.339	191.568	104.21	162.204	168.262	183.568	193.059	184.207
Lysine	245.288	315.047	431.453	288.467	312.269	384.132	288.854	277.452	316.399	345.49	338.325	431.541	403.044
Methionine	73.0631	99.9248	154.393	133.31	85.9581	143.629	75.7468	65.9682	55.4144	105.726	152.622	136.629	123.088
Ornithine	176.65	92.2402	122.349	115.191	68.6069	182.703	236.11	68.6708	181.632	87.908	194.066	84.958	207.815
Phenylalanine	73.7057	98.1662	97.7961	95.6296	79.4353	107.488	93.5926	71.2758	87.4803	84.6291	90.6549	92.0526	94.0463
Pipecolate	6.336	4.9678	9.2805	17.8178	12.8194	7.408	8.4065	6.1449	3.5175	7.4845	4.1472	4.1959	3.7828
Proline	81.5352	115.44	186.524	156.506	96.1169	192.793	99.7704	73.899	85.552	101.023	138.834	163.252	125.015
Sarcosine	1.5188	1.5475	1.953	3.1207	0.8663	2.9712	1.2863	0.3668	0.6757	1.8078	2.5024	1.5218	1.511
Serine	115.902	135.381	167.413	124.784	134.02	193.473	171.058	149.868	144.4	176.934	162.415	208.835	136.861
Sulfocysteine	0.5381	0.3489	2.4077	0.1282	0.3958	2.7986	1.5602	1.4786	3.4713	0.1508	4.1501	0.4371	0.0937
Taurine	602.078	514.712	539.316	647.719	449.757	830.599	1094.43	593.371	1001.32	475.077	762.981	589.909	538.803
Threonine	146.821	164.905	230.197	192.328	165.265	219.561	165.299	137.525	134.661	187.163	174.089	166.271	174.057
Tryptophan	72.107	77.4734	85.6502	85.5238	86.1193	68.0306	66.1683	64.8113	62.9357	98.8252	62.4509	72.7427	93.2555
Tyrosine	95.0998	119.102	117.722	129.259	80.4385	130.008	100.587	88.3622	81.6049	101.789	73.6325	98.1502	87.3122
Valine	223.994	215.935	214.256	258.066	170.098	237.902	241.292	151.165	208.423	222.934	188.993	225.482	239.755

## Sheet: MMA
Mouse ID	Sex	Sucla2 Genotype	Experimental Group	Age at Testing	MMA concentration (micromoles/L)
4349	F	Fl/Fl, Cre+	Mutant	12 Weeks	7.4457
4352	F	Fl/Fl, Cre+	Mutant	12 Weeks	8.3141
4353	F	∆1/Fl, Cre+	Mutant	11 Weeks	14.5449
4354	F	∆1/Fl, Cre+	Mutant	11 Weeks	12.2281
4355	F	∆1/Fl, Cre+	Mutant	11 Weeks	7.1113
4356	F	∆1/Fl, Cre+	Mutant	11 Weeks	11.9555
4363	F	∆1/Fl, Cre+	Mutant	12 Weeks	5.5324
4378	F	+/+, Cre+	Cre(+) Control	12 Weeks	0.6288
4381	F	+/+, Cre+	Cre(+) Control	12 Weeks	1.1866
4382	F	+/+, Cre+	Cre(+) Control	12 Weeks	2.4521
4387	F	+/+, Cre+	Cre(+) Control	12 Weeks	1.7355
4388	F	+/+, Cre+	Cre(+) Control	12 Weeks	0.9808
4391	F	+/+, Cre+	Cre(+) Control	12 Weeks	1.3077

## Sheet: Lactate
Mouse ID	Sex	Sucla2 Genotype	Experimental Group	Age at Testing	Lactate Concentration (nmol/mg Protein)
4349	F	Fl/Fl, Cre+	Mutant	12 Weeks	1.3498
4352	F	Fl/Fl, Cre+	Mutant	12 Weeks	1.19856
4353	F	∆1/Fl, Cre+	Mutant	11 Weeks	0.95133
4354	F	∆1/Fl, Cre+	Mutant	11 Weeks	1.48295
4355	F	∆1/Fl, Cre+	Mutant	11 Weeks	0.693894
4356	F	∆1/Fl, Cre+	Mutant	11 Weeks	1.43168
4363	F	∆1/Fl, Cre+	Mutant	12 Weeks	0.978748
4378	F	+/+, Cre+	Cre(+) Control	12 Weeks	0.680324
4381	F	+/+, Cre+	Cre(+) Control	12 Weeks	0.619065
4382	F	+/+, Cre+	Cre(+) Control	12 Weeks	0.669319
4387	F	+/+, Cre+	Cre(+) Control	12 Weeks	1.00386
4388	F	+/+, Cre+	Cre(+) Control	12 Weeks	0.811317
4391	F	+/+, Cre+	Cre(+) Control	12 Weeks	0.977074

## Sheet: Creatine Kinase
Mouse ID	Sex	Sucla2 Genotype	Experimental Group	Age at Testing	Creatine Kinase Activity (nmol NADH/mg protein)
4349	F	Fl/Fl, Cre+	Mutant	12 Weeks	10.8308
4352	F	Fl/Fl, Cre+	Mutant	12 Weeks	2.40751
4353	F	∆1/Fl, Cre+	Mutant	11 Weeks	5.76147
4354	F	∆1/Fl, Cre+	Mutant	11 Weeks	1.6302
4355	F	∆1/Fl, Cre+	Mutant	11 Weeks	0.739339
4356	F	∆1/Fl, Cre+	Mutant	11 Weeks	22.6081
4363	F	∆1/Fl, Cre+	Mutant	12 Weeks	68.7473
4378	F	+/+, Cre+	Cre(+) Control	12 Weeks	2.37938
4381	F	+/+, Cre+	Cre(+) Control	12 Weeks	35.9631
4382	F	+/+, Cre+	Cre(+) Control	12 Weeks	1.80778
4387	F	+/+, Cre+	Cre(+) Control	12 Weeks	13.9836
4388	F	+/+, Cre+	Cre(+) Control	12 Weeks	2.85763
4391	F	+/+, Cre+	Cre(+) Control	12 Weeks	8.7559

## Sheet: FGF-21
Experiment Number	Mouse ID	Sex	Sucla2 Genotype	Experimental Group	Age at Testing	Concentration of FGF-21 [pmol/mg Protein)
1	4349	F	Fl/Fl, Cre+	Mutant	12 Weeks	51.7526
1	4352	F	Fl/Fl, Cre+	Mutant	12 Weeks	173.839
1	4353	F	∆1/Fl, Cre+	Mutant	11 Weeks	449.002*
1	4354	F	∆1/Fl, Cre+	Mutant	11 Weeks	147.824
1	4355	F	∆1/Fl, Cre+	Mutant	11 Weeks	248.305
1	4356	F	∆1/Fl, Cre+	Mutant	11 Weeks	82.9053
1	4363	F	∆1/Fl, Cre+	Mutant	12 Weeks	50.9961
1	4378	F	+/+, Cre+	Cre(+) Control	12 Weeks	49.367
1	4381	F	+/+, Cre+	Cre(+) Control	12 Weeks	105.767
1	4382	F	+/+, Cre+	Cre(+) Control	12 Weeks	72.5224
1	4387	F	+/+, Cre+	Cre(+) Control	12 Weeks	43.6681
1	4388	F	+/+, Cre+	Cre(+) Control	12 Weeks	54.8423
1	4391	F	+/+, Cre+	Cre(+) Control	12 Weeks	110.678
2	7184	M	+/+, Cre+	Cre(+) Control	13 Weeks	103.154
2	7190	M	+/+, Cre+	Cre(+) Control	13 Weeks	110.164
2	5741	M	+/+	Cre(-) Control	25 Weeks	106.157
2	5742	M	+/+	Cre(-) Control	25 Weeks	39.6749
2	5750	M	Fl/Fl, Cre+	Mutant	25 Weeks	121.276
2	5751	M	Fl/Fl, Cre+	Mutant	25 Weeks	106.187
2	5497	M	Fl/Fl, Cre+	Mutant	25 Weeks	244.363
2	5498	M	Fl/Fl, Cre+	Mutant	25 Weeks	272.535

## Sheet: GDF-15
Experiment Number	Mouse ID	Sex	Sucla2 Genotype	Experimental Group	Age at Testing	Concentration of GDF-15 [pmol/mg Protein)
1	4349	F	Fl/Fl, Cre+	Mutant	12 Weeks	27.7953
1	4352	F	Fl/Fl, Cre+	Mutant	12 Weeks	151.137
1	4353	F	∆1/Fl, Cre+	Mutant	11 Weeks	154.271
1	4354	F	∆1/Fl, Cre+	Mutant	11 Weeks	75.3811
1	4355	F	∆1/Fl, Cre+	Mutant	11 Weeks	89.8387
1	4356	F	∆1/Fl, Cre+	Mutant	11 Weeks	47.8257
1	4378	F	+/+, Cre+	Cre(+) Control	12 Weeks	107.286
1	4381	F	+/+, Cre+	Cre(+) Control	12 Weeks	120.024
1	4382	F	+/+, Cre+	Cre(+) Control	12 Weeks	199.047
1	4387	F	+/+, Cre+	Cre(+) Control	12 Weeks	89.8441
1	4388	F	+/+, Cre+	Cre(+) Control	12 Weeks	175.728
1	4391	F	+/+, Cre+	Cre(+) Control	12 Weeks	158.552
2	7184	M	+/+, Cre+	Cre(+) Control	13 Weeks	610.585
2	7190	M	+/+, Cre+	Cre(+) Control	13 Weeks	384.324
2	5741	M	+/+	Cre(-) Control	25 Weeks	607.628
2	5742	M	+/+	Cre(-) Control	25 Weeks	420.355
2	5750	M	Fl/Fl, Cre+	Mutant	25 Weeks	586.927
2	5751	M	Fl/Fl, Cre+	Mutant	25 Weeks	491.253
2	5497	M	Fl/Fl, Cre+	Mutant	25 Weeks	413.393
2	5498	M	Fl/Fl, Cre+	Mutant	25 Weeks	474.863
