# Supplementary material for: Sucla2 Knock‐Out in Skeletal Muscle Yields Mouse Model of Mitochondrial Myopathy With Muscle Type–Specific Phenotypes
Source: J Cachexia Sarcopenia Muscle. 2024 Oct 31;15(6):2729–42. doi: 10.1002/jcsm.13617 (PMC11634519; doi:10.1002/jcsm.13617)
Supplement: Supplementary file 2 — Dataset S2 Behavioral Analysis: raw output from all whole animal behavioral phenotyping assays [file JCSM-15-2729-s004.xlsx]

## Sheet: Open Field Analysis
CAGE	SUBJECT ID	Genotype	BATCH	START TIME	TRIAL DURATION (s)	ZONE	DURATION (WHOLEBODY)	TOTAL DISTANCE (WHOLEBODY)	MOVEMENT TIME (WHOLEBODY)	STEREOTYPY TIME (WHOLEBODY)	VERTICAL MOVEMENT TIME (WHOLEBODY)
Cage 5	4378	Control	Batch 1	11:26:45	1800	Dark	1116.59	3398.31	845.17	53.86	176.98
Cage 6	4381	Control	Batch 1	11:26:45	1800	Dark	1355.77	2740.93	965.03	74.99	187.73
Cage 1	4382	Control	Batch 2	12:14:53	1800	Dark	1286.31	3705.24	954.03	63.93	325.34
Cage 6	4387	Control	Batch 2	12:19:43	1800	Dark	1296.17	3937.11	1005.62	67.65	184
Cage 1	4388	Control	Batch 3	13:06:28	1800	Dark	898.19	4240.44	652.34	31.97	170.85
Cage 2	4389	Control	Batch 3	13:07:17	1800	Dark	1459.76	2694.18	1019.29	87.2	117.6
Cage 3	4390	Control	Batch 3	13:08:07	1800	Dark	1015.58	6225.52	806.9	28.61	208.79
Cage 4	4391	Control	Batch 3	13:08:53	1800	Dark	1109.3	3348.67	884.4	57.49	132.81
Cage 1	4349	Mutant	Batch 1	11:26:45	1800	Dark	1799.17	1202.97	707.62	54.3	4.72
Cage 2	4352	Mutant	Batch 1	11:26:45	1800	Dark	1437.14	2126.8	870.03	65.32	43.72
Cage 2	4353	Mutant	Batch 2	12:15:55	1800	Dark	1547.1	1536.83	627.88	33.81	22.67
Cage 3	4354	Mutant	Batch 2	12:16:47	1800	Dark	1200.22	2327.96	814.3	39.66	64.64
Cage 4	4355	Mutant	Batch 2	12:17:48	1800	Dark	1162.96	2907.57	830.53	39.42	61.38
Cage 5	4356	Mutant	Batch 2	12:18:49	1800	Dark	1659.33	1726.66	768.67	46.33	50.08
Cage 4	4363	Mutant	Batch 1	11:26:45	1800	Dark	1751.89	1006.33	679.66	37.7	38.33
Cage 5	4378	Control	Batch 1	11:26:45	1800	Light	672.1	2070.04	521.58	26.53	139.78
Cage 6	4381	Control	Batch 1	11:26:45	1800	Light	430.87	1156.34	328.06	18.16	117.83
Cage 1	4382	Control	Batch 2	12:14:53	1800	Light	504.26	1833.22	400.76	21.29	173.75
Cage 6	4387	Control	Batch 2	12:19:43	1800	Light	490.33	1591.05	405.74	22.87	89.76
Cage 1	4388	Control	Batch 3	13:06:28	1800	Light	890.07	3594.58	663.85	39.11	302.23
Cage 2	4389	Control	Batch 3	13:07:17	1800	Light	316.5	1032.21	268.05	8.83	52.3
Cage 3	4390	Control	Batch 3	13:08:07	1800	Light	775.64	3547.8	569.7	30.72	133.05
Cage 4	4391	Control	Batch 3	13:08:53	1800	Light	681.75	2294.08	541.51	28.16	178.32
Cage 1	4349	Mutant	Batch 1	11:26:45	1800	Light	0	0	0	0	0
Cage 2	4352	Mutant	Batch 1	11:26:45	1800	Light	344.59	732.34	249.5	10.78	32.33
Cage 2	4353	Mutant	Batch 2	12:15:55	1800	Light	239.13	416.81	171.3	2.92	14.76
Cage 3	4354	Mutant	Batch 2	12:16:47	1800	Light	592.42	952.9	342.62	13.16	43.77
Cage 4	4355	Mutant	Batch 2	12:17:48	1800	Light	626.5	1345.77	424.07	20.39	78.55
Cage 5	4356	Mutant	Batch 2	12:18:49	1800	Light	128	331.63	109.34	5.52	5.19
Cage 3	4359	Unknown	Batch 1	11:26:45	1800	Light	349.77	1106.74	273.06	7.91	46
Cage 4	4363	Unknown	Batch 1	11:26:45	1800	Light	39.27	47.11	39.27	2.03	0.56

## Sheet: Dark Preference
CAGE	SUBJECT ID	Genotype	BATCH	START TIME	TRIAL DURATION (s)	ZONE	DURATION (WHOLEBODY)	%pref
Cage 1	4349	Mutant	Batch 1	11:26:45	1800	Dark	1799.17	99.9539
Cage 2	4352	Mutant	Batch 1	11:26:45	1800	Dark	1437.14	79.8411
Cage 2	4353	Mutant	Batch 2	12:15:55	1800	Dark	1547.1	85.95
Cage 3	4354	Mutant	Batch 2	12:16:47	1800	Dark	1200.22	66.6789
Cage 4	4355	Mutant	Batch 2	12:17:48	1800	Dark	1162.96	64.6089
Cage 5	4356	Mutant	Batch 2	12:18:49	1800	Dark	1659.33	92.185
Cage 4	4363	Mutant	Batch 1	11:26:45	1800	Dark	1751.89	97.3272
Cage 5	4378	Control	Batch 1	11:26:45	1800	Dark	1116.59	62.0328
Cage 6	4381	Control	Batch 1	11:26:45	1800	Dark	1355.77	75.3206
Cage 1	4382	Control	Batch 2	12:14:53	1800	Dark	1286.31	71.4617
Cage 6	4387	Control	Batch 2	12:19:43	1800	Dark	1296.17	72.0094
Cage 1	4388	Control	Batch 3	13:06:28	1800	Dark	898.19	49.8994
Cage 2	4389	Control	Batch 3	13:07:17	1800	Dark	1459.76	81.0978
Cage 3	4390	Control	Batch 3	13:08:07	1800	Dark	1015.58	56.4211
Cage 4	4391	Control	Batch 3	13:08:53	1800	Dark	1109.3	61.6278

## Sheet: Sheet3
			4387								4388								4389								4390								4391								4381
			Drink1	Drink2		Feed1	SumR+L	SumTime	MaxSpeed	AvgSpeed	Drink1	Drink2		Feed1	SumR+L	SumTime	MaxSpeed	AvgSpeed	Drink1	Drink2		Feed1	SumR+L	SumTime	MaxSpeed	AvgSpeed	Drink1	Drink2		Feed1	SumR+L	SumTime	MaxSpeed	AvgSpeed	Drink1	Drink2		Feed1	SumR+L	SumTime	MaxSpeed	AvgSpeed	Drink1	Drink2		Feed1	SumR+L	SumTime	MaxSpeed
Bin	Date	Time	[ml]	[ml]		[g]	[Rot]	[min]	[rpm]	[rpm]	[ml]	[ml]		[g]	[Rot]	[min]	[rpm]	[rpm]	[ml]	[ml]		[g]	[Rot]	[min]	[rpm]	[rpm]	[ml]	[ml]		[g]	[Rot]	[min]	[rpm]	[rpm]	[ml]	[ml]		[g]	[Rot]	[min]	[rpm]	[rpm]	[ml]	[ml]		[g]	[Rot]	[min]	[rpm]
1	2021-11-20	12:19:00	0	0.1	0.1	0	0	0	0	-	0	0	0	0	66	2.92	299.98	18.34	0	0	0	0	0	0	0	-	0	0	0	0	89	4.33	99.99	18.71	0	0	0	0	2	0.17	25	3	0	0	0	0	34	2.25	42.85
2		12:34:00	0	0.1	0.1	0	1	0.03	17.65	0	0	0	0	0	40	1.67	99.99	18.6	0	0	0	0	0	0	0	-	0	0	0	0	54	2.68	75	15.5	0	0	0	0	117	5.14	60	20.63	0	0	0	0	18	1.01	42.85
3		12:49:00	0	0.1	0.1	0	0	0	0	-	0	0	0	0	133	4.92	149.99	25.2	0	0	0	0	0	0	0	-	0	0	0	0.1	6	0.38	42.85	15.72	0	0	0	0	149	6.11	75	22.85	0	0	0	0.04	160	7.19	60
4		13:04:00	0	0.1	0.1	0	0	0	0	-	0	0	0	0	205	6.7	299.98	28.82	0	0	0	0	0	0	0	-	0	0	0	0.1	130	4.89	60	24.56	0	0	0	0	106	4.15	74.99	24.31	0	0	0	0.04	169	6.96	74.99
5		13:19:00	0	0.1	0.1	0	0	0	0	-	0	0	0	0	201	6.93	299.99	27.93	0	0	0	0	0	0	0	-	0	0.1	0.1	0.1	205	7.17	75	26.73	0	0	0	0.1	148	5.73	60	24.36	0	0	0	0.04	140	5.47	75
6		13:34:00	0	0.1	0.1	0.12	0	0	0	-	0	0	0	0	100	3.09	60	28.95	0	0	0	0	0	0	0	-	0	0.1	0.1	0.1	8	0.31	50	17.74	0	0	0	0.1	141	5.27	74.99	25.34	0.1	0	0.1	0.16	54	2.28	60
7		13:49:00	0	0.1	0.1	0.12	0	0	0	-	0	0	0	0	254	7.17	75	34.26	0	0	0	0	0	0	0	-	0	0.1	0.1	0.25	133	4.7	60	26.62	0	0	0	0.1	170	5.82	99.99	28.11	0.1	0	0.1	0.16	200	7.31	60
8		14:04:00	0	0.1	0.1	0.25	0	0	0	-	0	0	0	0	90	2.83	149.99	30.19	0	0	0	0	0	0	0	-	0	0.1	0.1	0.37	174	5.95	60	27.82	0	0	0	0.26	169	5.65	60	28.5	0.1	0	0.1	0.16	306	10.31	99.99
9		14:19:00	0	0.1	0.1	0.25	0	0	0	-	0	0	0	0	336	8.71	299.99	37.6	0	0	0	0	0	0	0	-	0.14	0.1	0.24	0.37	30	1.28	42.85	21.79	0	0	0	0.26	175	6.29	61.22	27.09	0.1	0	0.1	0.33	195	6.9	149.99
10		14:34:00	0	0.1	0.1	0.25	0	0	0	-	0	0	0	0.11	178	5.67	75	30.24	0	0	0	0	0	0	0	-	0.14	0.1	0.24	0.54	20	0.76	42.85	23.79	0.1	0	0.1	0.26	81	2.86	99.99	26.57	0.1	0	0.1	0.33	252	8.43	75
11		14:49:00	0	0.1	0.1	0.25	0	0	0	-	0.18	0.11	0.29	0.11	208	5.84	149.99	34.93	0	0	0	0	0	0	0	-	0.14	0.2	0.34	0.54	29	1.07	50	25.27	0.1	0	0.1	0.39	121	4.12	60	27.91	0.1	0	0.1	0.33	156	5.29	99.99
12		15:04:00	0	0.1	0.1	0.25	0	0	0	-	0.18	0.11	0.29	0.21	119	3.34	99.99	34.48	0	0	0	0	0	0	0	-	0.14	0.2	0.34	0.54	26	0.98	49.99	26.02	0.1	0.1	0.2	0.39	91	2.77	149.99	31.19	0.1	0	0.1	0.49	8	0.37	37.5
13		15:19:00	0	0.1	0.1	0.25	0	0	0	-	0.18	0.11	0.29	0.21	37	1.09	74.99	33.59	0	0	0	0	0	0	0	-	0.14	0.37	0.51	0.68	56	2.04	75	26.94	0.1	0.1	0.2	0.55	68	2.75	60	23.13	0.1	0	0.1	0.49	0	0	0
14		15:34:00	0	0.1	0.1	0.25	0	0	0	-	0.28	0.11	0.39	0.33	298	7.69	75	37.71	0	0	0	0	0	0	0	-	0.3	0.37	0.67	0.86	92	2.83	60	30.42	0.1	0.1	0.2	0.55	221	6.91	74.99	30.47	0.1	0	0.1	0.49	306	10.03	75
15		15:49:00	0	0.1	0.1	0.25	0	0	0	-	0.28	0.11	0.39	0.33	136	4.41	61.22	30.35	0	0	0	0	0	0	0	-	0.3	0.57	0.87	0.86	25	0.85	50	27.7	0.1	0.27	0.37	0.55	5	0.31	60	16.22	0.1	0	0.1	0.49	17	0.57	50
16		16:04:00	0.11	0.1	0.21	0.53	0	0	0	-	0.45	0.11	0.56	0.33	150	4.53	74.99	31.9	0.11	0.1	0.21	0.27	0	0	0	-	0.3	0.57	0.87	0.86	0	0	0	-	0.22	0.27	0.49	0.55	53	2.05	43.48	24.88	0.1	0	0.1	0.49	5	0.26	25
17		16:19:00	0.11	0.1	0.21	0.53	0	0	0	-	0.45	0.11	0.56	0.49	67	2.03	75	32.76	0.11	0.1	0.21	0.27	0	0	0	-	0.3	0.57	0.87	0.86	14	0.6	50	21.79	0.22	0.27	0.49	0.7	56	1.99	50	27.36	0.1	0	0.1	0.49	0	0	0
18		16:34:00	0.11	0.1	0.21	0.53	0	0	0	-	0.45	0.11	0.56	0.49	0	0	0	-	0.11	0.1	0.21	0.27	0	0	0	-	0.3	0.57	0.87	0.86	0	0	0	-	0.22	0.27	0.49	0.7	0	0	0	-	0.1	0	0.1	0.49	0	0	0
19		16:49:00	0.11	0.1	0.21	0.53	0	0	0	-	0.45	0.11	0.56	0.49	0	0	0	-	0.11	0.1	0.21	0.27	0	0	0	-	0.3	0.57	0.87	0.86	0	0	0	-	0.22	0.27	0.49	0.7	0	0	0	-	0.1	0	0.1	0.49	0	0	0
20		17:04:00	0.11	0.1	0.21	0.53	0	0	0	-	0.45	0.11	0.56	0.49	0	0	0	-	0.11	0.1	0.21	0.27	0	0	0	-	0.3	0.57	0.87	0.86	0	0	0	-	0.22	0.27	0.49	0.7	0	0	0	-	0.1	0	0.1	0.62	20	0.93	42.85
21		17:19:00	0.11	0.1	0.21	0.53	0	0	0	-	0.45	0.11	0.56	0.49	0	0	0	-	0.11	0.1	0.21	0.27	0	0	0	-	0.3	0.57	0.87	0.86	0	0	0	-	0.22	0.27	0.49	0.7	0	0	0	-	0.1	0	0.1	0.75	235	8.11	75
22		17:34:00	0.11	0.1	0.21	0.53	0	0	0	-	0.45	0.11	0.56	0.49	0	0	0	-	0.11	0.1	0.21	0.27	0	0	0	-	0.3	0.57	0.87	1.26	7	0.43	33.33	13.9	0.22	0.27	0.49	0.7	0	0	0	-	0.1	0	0.1	0.75	106	3.5	60
23		17:49:00	0.11	0.1	0.21	0.53	0	0	0	-	0.45	0.11	0.56	0.49	0	0	0	-	0.11	0.1	0.21	0.43	0	0	0	-	0.3	63.59	63.89	1.26	0	0	0	-	0.22	0.27	0.49	0.7	2	0.12	42.85	12.86	0.1	0	0.1	0.75	0	0	0
24		18:04:00	0.11	0.1	0.21	0.68	0	0	0	-	0.45	0.11	0.56	0.49	0	0	0	-	0.33	0.1	0.43	0.43	0	0	0	-	0.3	63.59	63.89	1.26	0	0	0	-	0.32	0.27	0.59	0.96	50	1.81	50	25.67	0.1	0	0.1	0.75	0	0	0
25		18:19:00	0.11	0.1	0.21	0.68	0	0	0	-	0.45	0.11	0.56	0.49	0	0	0	-	0.33	0.1	0.43	0.43	0	0	0	-	0.3	63.59	63.89	1.26	0	0	0	-	0.32	0.27	0.59	1.1	40	1.37	50	28.8	0.1	0	0.1	0.75	0	0	0
26		18:34:00	0.11	0.1	0.21	0.68	0	0	0	-	0.45	0.11	0.56	0.49	0	0	0	-	0.33	0.1	0.43	0.43	0	0	0	-	0.3	63.59	63.89	1.26	0	0	0	-	0.32	0.27	0.59	1.1	0	0	0	-	0.1	0	0.1	0.85	23	1.01	42.85
27		18:49:00	0.11	0.1	0.21	0.68	0	0	0	-	0.45	0.11	0.56	0.62	46	1.75	60	25.19	0.33	0.1	0.43	0.6	0	0	0	-	0.3	63.59	63.89	1.26	0	0	0	-	0.32	0.27	0.59	1.1	0	0	0	-	0.1	0	0.1	1.01	0	0	0
28		19:04:00	0.11	0.1	0.21	0.88	0	0	0	-	0.45	0.11	0.56	0.62	51	1.6	50	30.69	0.33	0.1	0.43	0.6	0	0	0	-	0.3	63.59	63.89	1.26	0	0	0	-	0.32	0.27	0.59	1.1	0	0	0	-	0.1	0	0.1	1.01	27	1.24	42.85
29		19:19:00	0.11	0.1	0.21	0.88	0	0	0	-	0.66	0.11	0.77	0.72	371	9.22	149.99	39.31	0.33	0.1	0.43	0.6	0	0	0	-	0.3	63.59	63.89	1.36	253	8.9	60	27.4	0.32	0.27	0.59	1.1	195	6.14	75	29.98	0.1	0	0.1	1.01	46	1.95	299.98
30		19:34:00	0.11	0.1	0.21	0.88	0	0	0	-	0.66	0.11	0.77	0.86	306	7.53	75	39.98	0.33	0.1	0.43	0.6	0	0	0	-	0.3	75.53	75.83	1.36	338	9.95	99.99	33.16	0.32	0.27	0.59	1.1	248	8.64	149.99	28.06	0.1	0	0.1	1.11	345	12.4	99.99
31		19:49:00	0.11	0.1	0.21	0.88	23	1.25	50	11.6	0.66	0.11	0.77	0.86	363	10.16	76.92	35.3	0.59	0.1	0.69	0.84	0	0	0	-	0.3	75.53	75.83	1.36	389	12.91	75	29.7	0.32	0.27	0.59	1.21	155	4.96	60	29.96	0.1	0	0.1	1.11	183	6.08	60
32		20:04:00	0.11	0.1	0.21	0.88	146	8.2	60	16.23	0.66	0.11	0.77	0.86	552	12.99	99.99	42.16	0.72	0.1	0.82	0.84	0	0	0	-	0.3	75.53	75.83	1.61	110	4.13	60	25.54	0.32	0.27	0.59	1.21	340	11.33	99.99	29.18	0.1	0	0.1	1.11	400	13.02	75
33		20:19:00	0.11	0.1	0.21	0.88	158	8.17	149.99	18.31	0.66	0.11	0.77	0.86	481	11.67	76.92	40.93	0.85	0.1	0.95	1.14	0	0	0	-	0.35	75.53	75.88	1.61	395	12.16	61.22	32.11	0.32	0.27	0.59	1.21	312	9.83	60	31.17	0.1	0	0.1	1.3	264	8.31	74.99
34		20:34:00	0.11	0.1	0.21	0.99	222	9.4	149.99	22.54	0.66	0.11	0.77	0.98	419	9.97	99.99	41.59	0.95	0.1	1.05	1.14	0	0	0	-	0.35	75.53	75.88	1.61	289	9.34	60	30.5	0.32	0.45	0.77	1.36	293	8.89	74.99	32.64	0.1	0	0.1	1.3	380	11.17	75
35		20:49:00	0.11	0.1	0.21	0.99	230	9.55	60	23.13	0.66	0.11	0.77	0.98	471	11.34	299.86	41.45	0.95	0.1	1.05	1.14	0	0	0	-	0.35	75.53	75.88	1.61	434	12.47	299.97	34.53	0.32	0.63	0.95	1.36	358	10.85	75	32.4	0.1	0	0.1	1.3	352	10.62	75
36		21:04:00	0.11	0.1	0.21	0.99	161	6.65	60	22.94	0.66	0.11	0.77	0.98	551	13.44	75	40.71	1.16	0.1	1.26	1.14	0	0	0	-	0.35	75.53	75.88	1.61	424	12.92	60	32.54	0.32	0.63	0.95	1.47	380	10.55	75	35.54	0.1	0	0.1	1.3	463	13.75	149.99
37		21:19:00	0.11	0.1	0.21	1.13	244	9.25	60	25.77	0.66	0.11	0.77	0.98	544	13.48	75	40.11	1.16	0.1	1.26	1.14	0	0	0	-	0.35	75.53	75.88	1.83	236	7.53	61.22	31.08	0.32	0.63	0.95	1.47	343	9.49	75	35.41	0.1	0	0.1	1.3	403	11.75	75
38		21:34:00	0.11	0.1	0.21	1.23	181	7.04	50	24.86	0.66	0.11	0.77	1.23	337	9.11	99.99	36.67	1.36	0.1	1.46	1.46	0	0	0	-	0.35	75.53	75.88	1.83	445	13.02	60	33.64	0.44	0.63	1.07	1.73	257	7.17	149.99	35.42	0.1	0	0.1	1.3	380	11.78	76.92
39		21:49:00	0.11	0.1	0.21	1.23	309	11.41	60	26.29	0.66	0.11	0.77	1.23	549	13.65	75	40.01	1.36	0.1	1.46	1.46	0	0	0	-	0.35	75.53	75.88	1.83	383	11.88	149.99	32	0.44	0.86	1.3	1.73	314	8.15	149.99	37.92	0.1	0	0.1	1.3	298	9.55	60
40		22:04:00	0.11	0.3	0.41	1.23	204	7.26	50	27.27	0.66	0.11	0.77	1.23	426	11.38	76.92	37.05	1.36	0.1	1.46	1.46	0	0	0	-	0.35	75.53	75.88	1.99	42	1.6	50	25.26	0.44	0.86	1.3	1.73	370	10.2	75	35.97	0.1	0	0.1	1.3	326	9.75	75
41		22:19:00	0.11	0.3	0.41	1.33	286	9.86	149.99	28.44	0.66	0.11	0.77	1.23	375	9.74	75	38.08	1.53	0.1	1.63	1.59	0	0	0	-	0.35	75.53	75.88	1.99	399	11.61	75	33.98	0.44	0.96	1.4	1.73	336	8.19	99.99	40.32	0.1	0	0.1	1.3	305	9.86	149.99
42		22:34:00	0.11	0.3	0.41	1.43	278	9.82	50	27.79	0.66	0.11	0.77	1.23	473	12.48	75	37.41	1.53	0.1	1.63	1.59	0	0	0	-	0.35	75.53	75.88	1.99	479	14.21	61.22	33.4	0.44	1.07	1.51	1.91	269	8.1	299.98	32.61	0.1	0	0.1	1.44	278	9.6	60
43		22:49:00	0.11	0.3	0.41	1.43	385	13.4	149.99	28.4	0.66	0.11	0.77	1.23	487	12.18	299.98	39.79	1.71	0.1	1.81	1.86	0	0	0	-	0.35	75.53	75.88	2.18	275	7.94	99.99	34.33	0.44	1.07	1.51	1.91	471	13.01	75	35.82	0.1	0	0.1	1.44	368	12.39	75
44		23:04:00	0.11	0.3	0.41	1.43	328	10.83	60	30.06	0.66	0.11	0.77	1.23	346	8.95	149.99	38.21	1.71	0.1	1.81	1.86	0	0	0	-	0.35	75.53	75.88	2.18	440	12.21	299.98	35.72	0.44	1.07	1.51	1.91	391	10.59	75	36.82	0.1	0	0.1	1.44	276	9.52	75
45		23:19:00	0.11	0.5	0.61	1.43	271	10.08	60	26.43	0.76	0.11	0.87	1.36	304	7.55	75	39.41	1.87	0.1	1.97	1.86	0	0	0	-	0.35	75.53	75.88	2.18	314	8.53	60	36.35	0.44	1.07	1.51	1.91	379	9.84	99.99	37.71	0.1	0	0.1	1.44	280	10.48	75
46		23:34:00	0.11	0.5	0.61	1.43	355	11.38	60	30.89	0.76	0.11	0.87	1.36	604	13.58	99.99	44.11	2.12	0.1	2.22	2.2	1	0.09	5.36	0	0.45	75.53	75.98	2.18	387	10.65	60	36.01	0.44	1.07	1.51	2.07	263	7.56	75	33.88	0.1	0	0.1	1.44	243	8.67	75
47		23:49:00	0.11	0.5	0.61	1.58	370	11.24	100	32.65	1.09	0.11	1.2	1.36	356	8.62	75	41.26	2.12	0.1	2.22	2.2	0	0	0	-	0.45	75.53	75.98	2.18	341	9.4	60	35.76	0.44	1.18	1.62	2.07	455	11.84	74.99	38.06	0.1	0	0.1	1.44	373	13.76	75
48	2021-11-21	00:04:00	0.11	0.5	0.61	1.58	169	5.5	60	30.63	1.09	0.11	1.2	1.36	573	13.4	75	42.73	2.27	0.1	2.37	2.2	0	0	0	-	0.45	75.53	75.98	2.38	24	0.92	50	24.91	0.44	1.18	1.62	2.07	454	12.39	149.99	36.54	0.1	0	0.1	1.44	341	12.48	75
49		00:19:00	0.11	0.65	0.76	1.72	343	11.11	99.99	30.21	1.26	0.11	1.37	1.51	455	9.68	299.98	46.59	2.27	0.1	2.37	2.2	0	0	0	-	0.45	75.53	75.98	2.38	452	13.8	60	32.44	0.44	1.18	1.62	2.07	428	11	149.99	38.65	0.1	0	0.1	1.58	278	9.97	75
50		00:34:00	0.11	0.65	0.76	1.72	395	12.23	75	32.1	1.26	0.11	1.37	1.51	648	14.55	99.99	44.4	2.27	0.1	2.37	2.2	0	0	0	-	0.45	75.53	75.98	2.38	446	12	149.99	36.97	0.44	1.18	1.62	2.18	372	9.37	75	39.15	0.1	0	0.1	1.58	372	13.06	299.99
51		00:49:00	0.11	0.65	0.76	1.84	158	5.82	60	27.16	1.26	0.11	1.37	1.51	537	13.55	75	39.42	2.27	0.1	2.37	2.2	0	0	0	-	0.45	75.53	75.98	2.38	261	7.52	73.17	34.65	0.44	1.37	1.81	2.18	401	10.44	75	37.97	0.1	0	0.1	1.58	370	13.04	75
52		01:04:00	0.11	0.76	0.87	1.84	450	13.36	99.99	33.51	1.26	0.11	1.37	1.51	477	12.76	299.98	37.24	2.27	0.1	2.37	2.2	0	0	0	-	0.45	75.53	75.98	2.38	395	11.86	60	32.97	0.44	1.37	1.81	2.29	415	11.17	75	36.97	0.1	0	0.1	1.58	414	14.68	75
53		01:19:00	0.11	0.76	0.87	1.84	332	11.05	75	29.83	1.26	0.11	1.37	1.51	586	14.41	75	40.57	2.27	0.1	2.37	2.2	0	0	0	-	0.45	75.53	75.98	2.54	112	3.41	75	32.37	0.55	1.37	1.92	2.29	436	12.18	75	35.42	0.1	0	0.1	1.58	389	13.9	75
54		01:34:00	0.11	0.86	0.97	1.99	243	7.71	60	31.26	1.26	0.11	1.37	1.69	379	8.88	75	41.76	2.55	0.1	2.65	2.42	0	0	0	-	0.57	75.53	76.1	2.54	131	4.7	60	26.41	0.55	1.37	1.92	2.29	418	11.46	75	36.07	0.1	0	0.1	1.58	388	13.18	75
55		01:49:00	0.11	0.86	0.97	1.99	224	8.22	99.99	26.45	1.26	0.11	1.37	1.69	508	13.01	75	38.84	2.82	0.1	2.92	2.62	0	0	0	-	0.57	75.53	76.1	2.83	226	6.29	60	35.62	0.55	1.37	1.92	2.29	453	12.41	75	36.18	0.42	0	0.42	1.58	292	10.13	99.99
56		02:04:00	0.11	0.86	0.97	1.99	193	7.78	50	24.54	1.26	0.11	1.37	1.69	364	10.78	149.99	33.55	2.82	0.1	2.92	2.62	0	0	0	-	0.63	75.53	76.16	2.83	0	0	0	-	0.71	1.37	2.08	2.6	215	6.33	60	33.34	0.42	0	0.42	1.58	459	14.67	75
57		02:19:00	0.11	0.86	0.97	1.99	154	5.05	60	29.88	1.26	0.11	1.37	1.69	440	12.06	75	36.29	3.19	0.1	3.29	2.84	0	0	0	-	0.63	75.53	76.16	2.83	0	0	0	-	0.71	1.47	2.18	2.6	489	12.81	74.99	37.67	0.42	0	0.42	1.69	409	13.16	75
58		02:34:00	0.11	0.86	0.97	1.99	0	0	0	-	1.38	0.11	1.49	1.69	407	11.29	75	35.37	3.19	0.1	3.29	2.84	0	0	0	-	0.63	75.53	76.16	2.83	0	0	0	-	0.71	1.47	2.18	2.6	406	10.45	75	38.51	0.42	0	0.42	1.69	426	13.12	99.99
59		02:49:00	0.11	0.86	0.97	1.99	92	3.13	60	28.45	1.38	0.11	1.49	1.69	406	11.85	75	33.26	3.19	0.1	3.29	2.84	0	0	0	-	0.63	75.53	76.16	2.83	0	0	0	-	0.83	1.47	2.3	2.6	310	8.3	299.99	36.81	0.69	0	0.69	1.81	306	8.78	75
60		03:04:00	0.11	1.03	1.14	2.1	304	8.94	299.98	33.51	1.38	0.11	1.49	1.93	194	5.87	75	32.73	3.19	0.1	3.29	2.84	0	0	0	-	0.63	75.53	76.16	2.83	0	0	0	-	0.83	1.47	2.3	2.6	329	8.46	299.98	38.59	0.81	0	0.81	1.81	458	13.99	76.92
61		03:19:00	0.11	1.03	1.14	2.1	4	0.18	50	22.86	1.38	0.11	1.49	1.93	316	8.47	75	36.76	3.19	0.1	3.29	2.84	0	0	0	-	0.63	75.53	76.16	2.83	0	0	0	-	0.93	1.47	2.4	2.6	312	7.81	75	39.48	0.81	0	0.81	1.81	474	13.89	75
62		03:34:00	0.11	1.03	1.14	2.1	0	0	0	-	1.38	0.11	1.49	1.93	415	11.06	75	37.09	3.19	0.1	3.29	2.97	0	0	0	-	0.63	75.53	76.16	2.83	0	0	0	-	1.12	1.47	2.59	2.73	248	6.62	75	37.25	0.81	0.15	0.96	1.91	346	9.82	99.99
63		03:49:00	0.11	1.03	1.14	2.1	15	0.55	50	23.43	1.38	0.11	1.49	1.93	381	9.42	299.98	39.98	3.44	0.1	3.54	2.97	0	0	0	-	0.63	75.53	76.16	2.83	0	0	0	-	1.12	1.57	2.69	2.83	262	6.57	149.99	39.1	0.81	0.15	0.96	1.91	460	14.39	75
64		04:04:00	0.11	1.03	1.14	2.1	24	0.92	50	27.12	1.55	0.11	1.66	2.03	435	11.2	149.99	38.38	3.44	0.1	3.54	2.97	0	0	0	-	0.63	75.53	76.16	2.83	0	0	0	-	1.22	1.68	2.9	2.83	305	7.98	149.99	37.66	1.09	0.15	1.24	1.91	304	8.98	75
65		04:19:00	0.11	1.03	1.14	2.29	89	2.6	61.22	33.31	1.55	0.11	1.66	2.03	395	9.98	299.98	39.13	3.44	0.1	3.54	2.97	0	0	0	-	0.63	75.53	76.16	2.83	0	0	0	-	1.22	1.68	2.9	2.83	123	3.39	99.99	35.82	1.27	0.15	1.42	2.04	266	8.46	74.99
66		04:34:00	0.11	1.13	1.24	2.29	110	2.97	299.98	36.89	1.55	0.11	1.66	2.03	0	0	0	-	3.44	0.1	3.54	2.97	1	0.05	10.34	0	0.87	75.53	76.4	3.08	188	6.45	149.99	27.97	1.22	1.79	3.01	3.01	289	7.77	75	36.22	1.44	0.15	1.59	2.14	222	7.31	149.99
67		04:49:00	0.11	1.13	1.24	2.29	269	9.57	60	27.55	1.55	0.11	1.66	2.03	0	0	0	-	3.44	0.1	3.54	2.97	0	0	0	-	0.87	75.53	76.4	3.08	264	7.59	74.99	34.61	1.22	1.79	3.01	3.01	462	11.6	74.99	39.73	1.59	0.15	1.74	2.14	323	9.04	299.98
68		05:04:00	0.11	1.13	1.24	2.29	23	0.68	50	33.66	1.55	0.11	1.66	2.03	0	0	0	-	3.85	0.1	3.95	3.25	0	0	0	-	0.87	75.53	76.4	3.08	315	8.15	149.99	38.36	1.22	1.79	3.01	3.01	210	5.2	149.99	39.7	1.71	0.15	1.86	2.14	234	7.1	75
69		05:19:00	0.11	1.13	1.24	2.44	144	4.59	60	30.61	1.55	0.11	1.66	2.03	0	0	0	-	3.98	0.1	4.08	3.25	0	0	0	-	0.87	75.53	76.4	3.08	85	2.15	75	38.17	1.22	1.79	3.01	3.01	385	10.13	99.99	37.25	1.87	0.15	2.02	2.45	147	4.57	75
70		05:34:00	0.11	1.13	1.24	2.44	10	0.37	60	27.27	1.55	0.11	1.66	2.03	0	0	0	-	3.98	0.1	4.08	3.25	0	0	0	-	0.87	75.53	76.4	3.41	23	0.84	50	24.31	1.44	1.79	3.23	3.12	348	8.97	75	38	1.87	0.15	2.02	2.45	459	13.77	149.99
71		05:49:00	0.11	1.35	1.46	2.55	170	4.75	299.98	35.18	1.79	0.11	1.9	2.21	6	0.29	50	14.03	4.24	0.1	4.34	3.49	0	0	0	-	0.87	75.53	76.4	3.41	179	4.94	60	35.25	1.44	1.79	3.23	3.12	410	11.14	75	36.27	2.02	0.15	2.17	2.45	375	11.16	299.99
72		06:04:00	0.11	1.5	1.61	2.55	126	3.43	299.98	36.12	2.04	0.11	2.15	2.21	498	11.59	76.92	42.25	4.44	0.1	4.54	3.49	2	0.25	14.28	6.12	0.87	75.53	76.4	3.41	27	0.92	50	28.21	1.44	1.93	3.37	3.3	275	6.99	75	38.6	2.02	0.15	2.17	2.45	166	4.79	75
73		06:19:00	0.11	1.5	1.61	2.55	95	2.71	299.98	34.15	2.17	0.11	2.28	2.5	366	7.48	75	48.76	4.44	0.1	4.54	3.49	115	6.88	60	13.37	0.97	75.53	76.5	3.41	102	3.15	299.99	31.64	1.44	1.93	3.37	3.3	271	6.66	149.99	40.01	2.17	0.15	2.32	2.45	93	3.04	75
74		06:34:00	0.11	1.6	1.71	2.65	63	1.78	149.99	34.02	2.38	0.11	2.49	2.5	221	4.48	299.98	48.96	4.44	0.1	4.54	3.49	226	10.03	75	20.95	0.97	75.53	76.5	3.41	0	0	0	-	1.64	1.93	3.57	3.4	115	3.08	74.99	36.59	2.17	0.15	2.32	2.45	0	0	0
75		06:49:00	0.11	1.6	1.71	2.65	219	6.23	75	34.66	2.52	0.11	2.63	2.5	292	7.56	299.98	38.37	4.6	0.1	4.7	3.49	249	10.18	99.99	23.49	0.97	75.53	76.5	3.41	0	0	0	-	1.64	2.04	3.68	3.4	1	0.04	14.28	0	2.17	0.15	2.32	2.45	0	0	0
76		07:04:00	0.11	1.6	1.71	2.65	189	5.44	60	33.99	2.65	0.11	2.76	2.5	228	5.7	149.99	39.54	4.6	0.1	4.7	3.62	151	5.81	299.97	25.06	0.97	75.53	76.5	3.51	6	0.25	60	14	1.64	2.04	3.68	3.4	0	0	0	-	2.17	0.15	2.32	2.45	0	0	0
77		07:19:00	0.11	1.6	1.71	2.65	0	0	0	-	2.65	0.11	2.76	2.5	267	7.44	75	35.29	4.74	0.21	4.95	3.62	2	0.12	25	12.68	1.08	75.53	76.61	3.51	17	1	42.85	15.58	1.64	2.04	3.68	3.4	0	0	0	-	2.17	0.15	2.32	2.45	0	0	0
78		07:34:00	0.11	1.6	1.71	2.65	0	0	0	-	2.65	0.11	2.76	2.5	32	0.87	299.98	35.77	4.98	0.21	5.19	3.73	0	0	0	-	1.08	75.53	76.61	3.51	0	0	0	-	1.64	2.04	3.68	3.4	0	0	0	-	2.17	0.15	2.32	2.45	0	0	0
79		07:49:00	0.11	1.6	1.71	2.65	0	0	0	-	2.65	0.11	2.76	2.5	0	0	0	-	4.98	0.21	5.19	3.73	0	0	0	-	1.08	75.53	76.61	3.51	0	0	0	-	1.64	2.04	3.68	3.4	0	0	0	-	2.17	0.15	2.32	2.45	0	0	0
80		08:04:00	0.11	1.6	1.71	2.65	0	0	0	-	2.65	0.11	2.76	2.5	0	0	0	-	5.28	0.21	5.49	3.99	0	0	0	-	1.08	75.53	76.61	3.51	0	0	0	-	1.64	2.04	3.68	3.4	0	0	0	-	2.17	0.15	2.32	2.45	0	0	0
81		08:19:00	0.11	1.6	1.71	2.65	0	0	0	-	2.65	0.11	2.76	2.5	0	0	0	-	5.28	0.21	5.49	3.99	0	0	0	-	1.08	75.53	76.61	3.51	0	0	0	-	1.64	2.04	3.68	3.4	0	0	0	-	2.17	0.15	2.32	2.45	0	0	0
82		08:34:00	0.11	1.6	1.71	2.65	0	0	0	-	2.65	0.11	2.76	2.5	0	0	0	-	5.28	0.21	5.49	3.99	0	0	0	-	1.08	75.53	76.61	3.51	0	0	0	-	1.64	2.04	3.68	3.4	0	0	0	-	2.17	0.15	2.32	2.45	0	0	0
83		08:49:00	0.11	1.6	1.71	2.65	0	0	0	-	2.65	0.11	2.76	2.5	0	0	0	-	5.28	0.21	5.49	3.99	0	0	0	-	1.08	75.53	76.61	3.51	0	0	0	-	1.64	2.04	3.68	3.4	0	0	0	-	2.17	0.15	2.32	2.45	0	0	0
84		09:04:00	0.11	1.6	1.71	2.65	0	0	0	-	2.65	0.11	2.76	2.5	0	0	0	-	5.28	0.21	5.49	3.99	0	0	0	-	1.08	75.53	76.61	3.51	0	0	0	-	1.64	2.04	3.68	3.4	0	0	0	-	2.17	0.15	2.32	2.45	0	0	0
85		09:19:00	0.11	1.6	1.71	2.65	0	0	0	-	2.65	0.11	2.76	2.5	0	0	0	-	5.28	0.21	5.49	3.99	0	0	0	-	1.08	75.53	76.61	3.51	0	0	0	-	1.64	2.04	3.68	3.4	0	0	0	-	2.17	0.15	2.32	2.45	0	0	0
86		09:34:00	0.11	1.6	1.71	2.65	0	0	0	-	2.65	0.11	2.76	2.5	0	0	0	-	5.28	0.21	5.49	3.99	0	0	0	-	1.08	75.53	76.61	3.51	0	0	0	-	1.64	2.04	3.68	3.4	0	0	0	-	2.27	0.15	2.42	2.45	119	4.13	99.99
87		09:49:00	0.11	1.6	1.71	2.65	0	0	0	-	2.65	0.11	2.76	2.5	0	0	0	-	5.28	0.21	5.49	3.99	0	0	0	-	1.08	75.53	76.61	3.51	0	0	0	-	1.64	2.04	3.68	3.4	0	0	0	-	2.4	0.15	2.55	2.64	214	6.27	299.98
88		10:04:00	0.11	1.6	1.71	2.65	0	0	0	-	2.65	0.11	2.76	2.5	0	0	0	-	5.28	0.21	5.49	3.99	0	0	0	-	1.08	75.53	76.61	3.62	0	0	0	-	1.64	2.04	3.68	3.4	0	0	0	-	2.55	0.15	2.7	2.64	172	5.32	75
89		10:19:00	0.11	1.6	1.71	2.91	0	0	0	-	2.65	0.11	2.76	2.5	0	0	0	-	5.28	0.21	5.49	3.99	0	0	0	-	1.08	75.53	76.61	3.62	0	0	0	-	1.64	2.04	3.68	3.4	0	0	0	-	2.73	0.15	2.88	2.75	202	6.22	75
90		10:34:00	0.11	1.89	2	2.91	118	3.94	60	27.92	2.65	0.11	2.76	2.5	0	0	0	-	5.28	0.21	5.49	3.99	0	0	0	-	1.08	75.53	76.61	3.62	0	0	0	-	1.64	2.04	3.68	3.4	12	0.6	50	15.74	2.73	0.15	2.88	2.75	149	4.85	75
91		10:49:00	0.11	1.89	2	2.91	38	1.01	149.99	36.81	2.65	0.11	2.76	2.5	0	0	0	-	5.28	0.21	5.49	3.99	0	0	0	-	1.08	75.53	76.61	3.62	0	0	0	-	1.64	2.04	3.68	3.53	80	3	60	23.2	2.73	0.15	2.88	2.75	16	0.89	50
92		11:04:00	0.11	1.89	2	2.91	0	0	0	-	2.65	0.11	2.76	2.5	0	0	0	-	5.28	0.21	5.49	3.99	0	0	0	-	1.08	75.53	76.61	3.62	0	0	0	-	1.76	2.04	3.8	3.53	86	2.69	299.98	29.52	2.73	0.15	2.88	2.75	0	0	0
93		11:19:00	0.11	1.89	2	2.91	0	0	0	-	2.65	0.11	2.76	2.5	0	0	0	-	5.28	0.21	5.49	3.99	0	0	0	-	1.08	75.53	76.61	3.62	0	0	0	-	1.76	2.04	3.8	3.53	0	0	0	-	2.73	0.15	2.88	2.75	0	0	0
94		11:34:00	0.11	1.89	2	2.91	0	0	0	-	2.65	0.11	2.76	2.5	0	0	0	-	5.28	0.21	5.49	3.99	0	0	0	-	1.08	75.53	76.61	3.62	0	0	0	-	1.76	2.04	3.8	3.53	0	0	0	-	2.73	0.15	2.88	2.75	0	0	0
95		11:49:00	0.11	1.89	2	2.91	0	0	0	-	2.77	0.11	2.88	2.5	1	0.08	37.5	13.33	5.28	0.21	5.49	3.99	0	0	0	-	1.08	75.53	76.61	3.62	0	0	0	-	1.76	2.04	3.8	3.53	0	0	0	-	2.73	0.15	2.88	2.75	0	0	0
96		12:04:00	0.11	1.89	2	2.91	0	0	0	-	2.77	0.11	2.88	2.5	0	0	0	-	5.28	0.21	5.49	3.99	0	0	0	-	1.08	75.53	76.61	3.62	1	0.03	17.71	0	1.76	2.04	3.8	3.53	0	0	0	-	2.73	0.15	2.88	2.75	0	0	0
97		12:19:00	0.11	1.89	2	2.91	0	0	0	-	2.77	0.11	2.88	2.5	0	0	0	-	5.28	0.21	5.49	3.99	0	0	0	-	1.08	75.53	76.61	3.62	11	0.64	42.85	16.32	1.76	2.04	3.8	3.53	0	0	0	-	2.73	0.15	2.88	2.75	0	0	0
98		12:34:00	0.11	1.89	2	2.91	0	0	0	-	2.77	0.11	2.88	2.5	0	0	0	-	5.28	0.21	5.49	3.99	0	0	0	-	1.08	75.53	76.61	3.62	0	0	0	-	1.76	2.04	3.8	3.53	0	0	0	-	2.73	0.15	2.88	2.75	0	0	0
99		12:49:00	0.11	2.1	2.21	2.91	0	0	0	-	2.77	0.11	2.88	2.5	0	0	0	-	5.28	0.21	5.49	3.99	0	0	0	-	1.08	75.53	76.61	3.62	0	0	0	-	1.76	2.04	3.8	3.53	0	0	0	-	2.73	0.15	2.88	2.75	0	0	0
100		13:04:00	0.11	2.1	2.21	2.91	0	0	0	-	2.77	0.11	2.88	2.5	0	0	0	-	5.28	0.21	5.49	3.99	0	0	0	-	1.08	75.53	76.61	3.62	0	0	0	-	1.76	2.04	3.8	3.53	0	0	0	-	2.73	0.15	2.88	2.75	0	0	0
101		13:19:00	0.11	2.1	2.21	2.91	0	0	0	-	2.77	0.11	2.88	2.5	0	0	0	-	5.28	0.21	5.49	3.99	0	0	0	-	1.08	75.53	76.61	3.62	0	0	0	-	1.76	2.04	3.8	3.53	5	0.24	50	14.58	2.73	0.15	2.88	2.75	0	0	0
102		13:34:00	0.11	2.1	2.21	2.91	0	0	0	-	2.77	0.11	2.88	2.5	0	0	0	-	5.28	0.21	5.49	3.99	0	0	0	-	1.08	75.53	76.61	3.62	0	0	0	-	1.76	2.04	3.8	3.53	19	0.92	60	18.99	2.73	0.15	2.88	2.75	0	0	0
103		13:49:00	0.11	2.1	2.21	2.91	0	0	0	-	2.77	0.11	2.88	2.5	0	0	0	-	5.28	0.21	5.49	3.99	0	0	0	-	1.08	75.53	76.61	3.62	0	0	0	-	1.76	2.04	3.8	3.53	0	0	0	-	2.73	0.15	2.88	2.75	0	0	0
104		14:04:00	0.11	2.1	2.21	2.91	0	0	0	-	2.77	0.11	2.88	2.5	0	0	0	-	5.28	0.21	5.49	3.99	0	0	0	-	1.08	75.53	76.61	3.62	0	0	0	-	1.76	2.04	3.8	3.53	0	0	0	-	2.73	0.15	2.88	2.75	0	0	0
105		14:19:00	0.11	2.1	2.21	2.91	0	0	0	-	2.77	0.11	2.88	2.5	0	0	0	-	5.28	0.21	5.49	3.99	0	0	0	-	1.08	75.53	76.61	3.62	0	0	0	-	1.76	2.04	3.8	3.63	0	0	0	-	2.73	0.15	2.88	2.75	0	0	0
106		14:34:00	0.11	2.1	2.21	2.91	0	0	0	-	2.77	0.11	2.88	2.5	0	0	0	-	5.28	0.21	5.49	3.99	0	0	0	-	1.08	75.53	76.61	3.62	0	0	0	-	1.76	2.04	3.8	3.63	0	0	0	-	2.91	0.15	3.06	2.92	50	2.2	75
107		14:49:00	0.11	2.1	2.21	2.91	0	0	0	-	2.77	0.11	2.88	2.5	0	0	0	-	5.28	0.21	5.49	3.99	0	0	0	-	1.08	75.53	76.61	3.62	0	0	0	-	1.76	2.04	3.8	3.63	0	0	0	-	2.91	0.15	3.06	2.92	73	2.76	149.99
108		15:04:00	0.11	2.1	2.21	2.91	0	0	0	-	2.77	0.11	2.88	2.5	0	0	0	-	5.47	0.21	5.68	4.21	1	0.13	9.37	4	1.08	75.53	76.61	3.62	0	0	0	-	1.76	2.04	3.8	3.63	0	0	0	-	2.91	0.15	3.06	2.92	0	0	0
109		15:19:00	0.11	2.1	2.21	2.91	0	0	0	-	2.77	0.11	2.88	2.5	0	0	0	-	5.57	0.21	5.78	4.21	2	0.21	18.75	7.04	1.08	75.53	76.61	3.62	0	0	0	-	1.76	2.04	3.8	3.63	0	0	0	-	2.91	0.15	3.06	2.92	0	0	0
110		15:34:00	0.11	2.1	2.21	2.91	0	0	0	-	2.77	0.11	2.88	2.5	0	0	0	-	5.57	0.21	5.78	4.21	0	0	0	-	1.08	75.53	76.61	3.62	0	0	0	-	1.76	2.04	3.8	3.8	0	0	0	-	2.91	0.15	3.06	2.92	0	0	0
111		15:49:00	0.11	2.1	2.21	2.91	0	0	0	-	2.77	0.11	2.88	2.5	0	0	0	-	5.57	0.21	5.78	4.21	0	0	0	-	1.08	75.53	76.61	3.62	0	0	0	-	1.76	2.1	3.86	3.8	116	3.71	75	28.33	2.91	0.15	3.06	2.92	0	0	0
112		16:04:00	0.11	2.1	2.21	2.91	0	0	0	-	2.77	0.11	2.88	2.5	0	0	0	-	5.57	0.21	5.78	4.21	0	0	0	-	1.08	75.53	76.61	3.72	0	0	0	-	1.76	2.1	3.86	3.8	52	1.79	75	27.04	2.91	0.15	3.06	2.92	0	0	0
113		16:19:00	0.11	2.1	2.21	2.91	0	0	0	-	2.77	0.11	2.88	2.5	0	0	0	-	5.57	0.21	5.78	4.21	0	0	0	-	1.08	75.53	76.61	3.96	1	0.02	25	0	1.76	2.1	3.86	3.8	24	0.81	60	26.03	2.91	0.15	3.06	2.92	0	0	0
114		16:34:00	0.11	2.1	2.21	2.91	0	0	0	-	2.77	0.11	2.88	2.5	0	0	0	-	5.57	0.21	5.78	4.21	0	0	0	-	1.08	75.53	76.61	3.96	39	1.82	60	16.48	1.76	2.1	3.86	3.8	0	0	0	-	2.91	0.15	3.06	2.92	0	0	0
115		16:49:00	0.11	2.1	2.21	2.91	0	0	0	-	2.77	0.11	2.88	2.5	0	0	0	-	5.57	0.21	5.78	4.21	0	0	0	-	1.08	75.53	76.61	3.96	0	0	0	-	1.76	2.1	3.86	3.8	0	0	0	-	2.91	0.15	3.06	3.06	48	1.84	74.99
116		17:04:00	0.11	2.1	2.21	2.91	0	0	0	-	2.77	0.11	2.88	2.5	0	0	0	-	5.57	0.21	5.78	4.21	0	0	0	-	1.08	75.53	76.61	3.96	0	0	0	-	1.76	2.1	3.86	3.8	0	0	0	-	3.04	0.15	3.19	3.06	145	4.25	75
117		17:19:00	0.11	2.1	2.21	2.91	0	0	0	-	2.77	0.11	2.88	2.5	0	0	0	-	5.57	0.21	5.78	4.38	0	0	0	-	1.08	75.53	76.61	3.96	0	0	0	-	1.76	2.1	3.86	3.8	0	0	0	-	3.04	0.15	3.19	3.06	0	0	0
118		17:34:00	0.11	2.1	2.21	2.91	0	0	0	-	2.95	0.11	3.06	2.72	24	1.07	60	22.33	5.57	0.21	5.78	4.38	0	0	0	-	1.08	75.53	76.61	3.96	0	0	0	-	1.76	2.1	3.86	3.8	0	0	0	-	3.04	0.15	3.19	3.06	0	0	0
119		17:49:00	0.11	2.25	2.36	3.02	1	0.12	8.33	4.05	2.95	0.11	3.06	2.72	452	11.22	149.99	39.75	5.57	0.21	5.78	4.38	0	0	0	-	1.08	75.53	76.61	3.96	0	0	0	-	1.76	2.1	3.86	3.8	0	0	0	-	3.04	0.15	3.19	3.06	0	0	0
120		18:04:00	0.11	2.25	2.36	3.02	0	0	0	-	3.09	0.11	3.2	2.87	275	6.15	149.99	44.17	5.71	0.21	5.92	4.38	0	0	0	-	1.08	75.53	76.61	3.96	0	0	0	-	1.76	2.1	3.86	3.8	0	0	0	-	3.04	0.15	3.19	3.06	0	0	0
121		18:19:00	0.11	2.25	2.36	3.02	0	0	0	-	3.09	0.11	3.2	2.87	0	0	0	-	5.71	0.21	5.92	4.38	0	0	0	-	1.08	75.53	76.61	4.16	0	0	0	-	1.76	2.1	3.86	4	0	0	0	-	3.04	0.15	3.19	3.06	0	0	0
122		18:34:00	0.11	2.25	2.36	3.02	0	0	0	-	3.09	0.11	3.2	2.87	0	0	0	-	5.71	0.21	5.92	4.38	0	0	0	-	1.08	75.53	76.61	4.16	0	0	0	-	1.76	2.1	3.86	4	0	0	0	-	3.04	0.15	3.19	3.26	0	0	0
123		18:49:00	0.11	2.25	2.36	3.02	0	0	0	-	3.09	0.11	3.2	2.87	0	0	0	-	5.71	0.21	5.92	4.38	0	0	0	-	1.08	75.53	76.61	4.16	0	0	0	-	1.76	2.1	3.86	4	0	0	0	-	3.15	0.15	3.3	3.26	19	0.63	60
124		19:04:00	0.11	2.25	2.36	3.02	0	0	0	-	3.09	0.11	3.2	2.87	0	0	0	-	5.83	0.21	6.04	4.53	0	0	0	-	1.08	75.53	76.61	4.16	0	0	0	-	1.76	2.1	3.86	4	0	0	0	-	3.26	0.15	3.41	3.26	22	0.69	75
125		19:19:00	0.11	2.25	2.36	3.02	0	0	0	-	3.09	0.11	3.2	2.87	2	0.06	37.5	17.14	5.83	0.21	6.04	4.53	3	0.25	16.67	8	1.08	75.53	76.61	4.32	0	0	0	-	1.76	2.1	3.86	4	0	0	0	-	3.26	0.15	3.41	3.26	0	0	0
126		19:34:00	0.11	2.25	2.36	3.02	1	0.06	37.5	15.79	3.09	0.11	3.2	2.87	541	12.07	99.99	44.45	5.83	0.21	6.04	4.53	77	3.69	60	19.09	1.08	75.53	76.61	4.32	226	7.13	60	31.02	1.76	2.1	3.86	4.14	168	4.37	75	37.04	3.26	0.15	3.41	3.26	0	0	0
127		19:49:00	0.11	2.25	2.36	3.02	260	7.77	99.99	32.37	3.09	0.11	3.2	2.87	587	11.6	99.99	50.23	5.83	0.21	6.04	4.53	227	7.81	60	28.29	1.08	75.53	76.61	4.32	450	11.24	75	39.65	1.86	2.1	3.96	4.14	525	12.93	75	40.41	3.26	0.15	3.41	3.37	211	6.67	75
128		20:04:00	0.11	2.25	2.36	3.02	252	7.02	299.98	35.28	3.09	0.11	3.2	2.87	527	10.78	99.99	48.6	6.05	0.21	6.26	4.8	69	2.02	60	32.67	1.08	75.53	76.61	4.32	513	13.17	99.99	38.79	1.86	2.1	3.96	4.24	110	3.14	75	34.08	3.26	0.15	3.41	3.37	408	12.2	75
129		20:19:00	0.11	2.25	2.36	3.02	264	7.57	60	34.26	3.09	0.11	3.2	2.87	638	13.91	76.92	45.68	6.05	0.21	6.26	4.8	306	8.55	299.98	35.13	1.08	75.53	76.61	4.32	365	8.99	149.99	40.34	1.96	2.1	4.06	4.24	529	13.05	75	40.09	3.26	0.15	3.41	3.37	430	11.84	76.92
130		20:34:00	0.11	2.25	2.36	3.02	328	9.02	61.22	36.07	3.09	0.11	3.2	3.05	447	10.12	75	44.14	6.17	0.21	6.38	4.8	378	10.47	299.98	35.58	1.08	75.53	76.61	4.54	101	2.7	99.99	37.01	1.96	2.1	4.06	4.24	466	11.98	75	38.53	3.26	0.15	3.41	3.37	432	12.69	75
131		20:49:00	0.11	2.25	2.36	3.15	172	4.99	60	33.99	3.09	0.11	3.2	3.05	639	14.05	75	45.24	6.17	0.21	6.38	4.8	274	6.96	142.85	38.52	1.08	75.53	76.61	4.54	87	2.26	60	38.27	2.18	2.1	4.28	4.4	297	7.64	149.99	38.53	3.26	0.15	3.41	3.54	230	6.93	299.96
132		21:04:00	0.11	2.25	2.36	3.15	359	9.46	75	37	3.09	0.11	3.2	3.05	528	11.09	75	47.19	6.29	0.21	6.5	4.8	322	8.44	299.97	37.03	1.08	75.53	76.61	4.54	492	14.48	60	33.87	2.18	2.1	4.28	4.4	367	8.64	75	42.37	3.26	0.15	3.41	3.54	359	10.64	75
133		21:19:00	0.11	2.25	2.36	3.15	191	4.75	60	39.59	3.09	0.11	3.2	3.05	578	12.19	99.99	47.13	6.29	0.21	6.5	5	137	3.36	299.98	39.02	1.08	75.53	76.61	4.54	467	12.97	75	35.74	2.18	2.1	4.28	4.4	545	12.06	75	44.76	3.26	0.15	3.41	3.54	331	9.5	149.99
134		21:34:00	0.11	2.5	2.61	3.39	325	8.68	75	37.17	3.09	0.11	3.2	3.05	513	10.69	99.99	47.66	6.41	0.21	6.62	5	356	9.54	75	36.9	1.08	75.53	76.61	4.67	186	5.49	60	33.61	2.18	2.1	4.28	4.53	276	6.14	149.99	44.34	3.26	0.15	3.41	3.54	329	9.93	99.99
135		21:49:00	0.11	2.5	2.61	3.39	361	10.57	299.98	33.58	3.09	0.11	3.2	3.05	519	11.77	100	43.82	6.41	0.21	6.62	5	381	9.99	99.99	37.73	1.08	75.53	76.61	4.67	474	12.83	75	36.74	2.18	2.1	4.28	4.53	506	12.12	75	41.42	3.26	0.15	3.41	3.54	422	13.11	75
136		22:04:00	0.11	2.5	2.61	3.39	287	7.65	61.22	37.45	3.24	0.11	3.35	3.17	492	11.63	299.98	42.13	6.51	0.21	6.72	5	303	7.43	60	39.82	1.08	75.53	76.61	4.93	118	3.05	75	38.48	2.18	2.1	4.28	4.82	364	8.44	75	42.94	3.39	0.15	3.54	3.7	247	7.04	99.99
137		22:19:00	0.11	2.5	2.61	3.6	195	5.04	74.99	38.52	3.24	0.11	3.35	3.17	456	10.28	76.92	44.08	6.61	0.21	6.82	5.1	374	9.83	75	37.8	1.08	75.53	76.61	4.93	361	9.73	75	36.9	2.28	2.26	4.54	4.82	378	8.92	75	42.1	3.39	0.15	3.54	3.7	460	13.32	76.92
138		22:34:00	0.11	2.64	2.75	3.6	337	8.71	299.98	38.17	3.24	0.11	3.35	3.17	625	13.37	76.92	46.42	6.61	0.21	6.82	5.1	395	10.33	299.98	37.67	1.08	75.53	76.61	4.93	422	11.04	74.99	37.83	2.28	2.26	4.54	4.82	447	10.65	75	41.63	3.39	0.15	3.54	3.7	315	9.63	149.99
139		22:49:00	0.11	2.76	2.87	3.76	226	6.02	299.96	37.11	3.24	0.11	3.35	3.17	569	12.84	75	44.07	6.75	0.21	6.96	5.1	327	8.41	75	38.54	1.08	75.53	76.61	4.93	183	4.55	74.99	39.34	2.5	2.26	4.76	4.82	561	12.96	75	43.2	3.39	0.15	3.54	3.7	452	12.88	75.45
140		23:04:00	0.11	2.76	2.87	3.76	345	8.8	75	38.87	3.24	0.11	3.35	3.17	521	12.76	149.99	40.72	6.85	0.21	7.06	5.31	251	6.4	75	38.43	1.08	75.53	76.61	4.93	0	0	0	-	2.5	2.26	4.76	4.82	411	9.37	75	43.55	3.39	0.15	3.54	3.7	377	10.45	76.9
141		23:19:00	0.11	2.76	2.87	3.76	367	9.69	333.31	37.63	3.35	0.11	3.46	3.38	296	6.9	99.99	42.55	7.05	0.21	7.26	5.31	336	9.58	299.98	34.5	1.08	75.53	76.61	5.11	0	0	0	-	2.5	2.26	4.76	5	342	8.25	99.99	41.1	3.57	0.15	3.72	3.88	338	9.78	75
142		23:34:00	0.11	2.97	3.08	3.94	131	3.46	60	37.55	3.45	0.11	3.56	3.38	684	14.22	99.99	47.93	7.05	0.21	7.26	5.31	387	10.29	299.98	37.19	1.08	75.53	76.61	5.21	116	3.58	149.99	30.56	2.5	2.26	4.76	5	369	8.64	75	42.31	3.57	0.15	3.72	3.88	492	13.67	75
143		23:49:00	0.11	2.97	3.08	3.94	393	10.87	60	35.88	3.45	0.11	3.56	3.38	484	10.77	99.99	44.45	7.18	0.21	7.39	5.61	133	3.87	75	34.51	1.08	75.53	76.61	5.21	376	9.46	75	39.16	2.5	2.41	4.91	5	432	10.87	75	39.5	3.57	0.15	3.72	3.88	309	8.34	149.99
144	2021-11-22	00:04:00	0.11	2.97	3.08	3.94	0	0	0	-	3.45	0.11	3.56	3.38	561	12.93	149.99	43.13	7.33	0.21	7.54	5.61	337	9.07	99.99	36.42	1.08	75.53	76.61	5.21	167	4.22	299.98	38.95	2.5	2.41	4.91	5	411	9.79	75	41.66	3.57	0.15	3.72	3.88	408	11.66	75
145		00:19:00	0.11	2.97	3.08	3.94	0	0	0	-	3.45	0.11	3.56	3.38	521	11.9	299.98	43.43	7.5	0.21	7.71	5.61	388	10.2	149.99	37.09	1.26	75.53	76.79	5.48	0	0	0	-	2.5	2.41	4.91	5	352	8.37	149.99	41.04	3.72	0.15	3.87	4.04	410	11.16	76.92
146		00:34:00	0.11	2.97	3.08	3.94	0	0	0	-	3.45	0.11	3.56	3.38	328	8.88	75	36.82	7.5	0.21	7.71	5.61	443	11.28	149.99	38.89	1.26	75.53	76.79	5.48	112	2.84	299.97	38.86	2.67	2.41	5.08	5.15	225	4.97	75	44.84	3.87	0.15	4.02	4.04	400	10.93	75
147		00:49:00	0.11	2.97	3.08	3.94	0	0	0	-	3.63	0.11	3.74	3.6	429	9.46	99.99	45.16	7.5	0.21	7.71	5.61	184	4.57	99.99	39.39	1.26	75.53	76.79	5.58	211	5.22	75	39.74	2.67	2.41	5.08	5.15	450	10.9	149.99	40.92	3.87	0.15	4.02	4.04	430	12.27	75
148		01:04:00	0.11	3.07	3.18	3.94	0	0	0	-	3.63	0.11	3.74	3.6	587	13	99.99	44.92	7.63	0.21	7.84	5.61	421	10.36	75	39.88	1.37	75.53	76.9	5.58	170	3.84	75	43.77	2.67	2.56	5.23	5.33	296	7.42	75	38.89	3.87	0.15	4.02	4.3	411	11.24	149.99
149		01:19:00	0.11	3.07	3.18	4.17	0	0	0	-	3.63	0.11	3.74	3.6	531	11.87	99.99	44.31	7.63	0.21	7.84	5.61	334	8.17	75	39.93	1.37	75.53	76.9	5.58	73	1.8	60	39.61	2.67	2.56	5.23	5.33	431	9.48	149.99	45.19	4	0.15	4.15	4.3	392	11.08	76.92
150		01:34:00	0.11	3.07	3.18	4.17	237	5.79	60.41	40.45	3.63	0.11	3.74	3.6	550	12.3	99.99	44.25	7.87	0.21	8.08	5.76	75	1.93	75	38.7	1.37	75.53	76.9	5.58	0	0	0	-	2.78	2.56	5.34	5.33	487	10.65	149.99	45.58	4	0.15	4.15	4.3	450	12.88	149.99
151		01:49:00	0.11	3.33	3.44	4.17	251	6.42	74.99	38.38	3.73	0.11	3.84	3.6	461	10.48	299.98	43.4	8.01	0.21	8.22	5.76	410	10.36	299.98	38.95	1.37	75.53	76.9	5.58	0	0	0	-	2.92	2.56	5.48	5.33	292	6.58	75	44.18	4	0.15	4.15	4.3	432	12.21	99.99
152		02:04:00	0.11	3.33	3.44	4.17	177	4.85	60	36.1	3.83	0.11	3.94	3.74	354	8.71	299.98	40.31	8.26	0.21	8.47	5.9	120	2.92	75	40.71	1.37	75.53	76.9	5.58	0	0	0	-	2.92	2.56	5.48	5.33	450	9.88	75	45.18	4	0.15	4.15	4.3	406	11.86	99.99
153		02:19:00	0.11	3.46	3.57	4.33	295	7.34	74.99	39.78	3.83	0.11	3.94	3.74	612	13.34	99.99	45.66	8.26	0.21	8.47	5.9	0	0	0	-	1.37	75.53	76.9	5.58	0	0	0	-	2.92	2.56	5.48	5.43	384	8.36	100	45.27	4.13	0.15	4.28	4.53	340	9.57	75
154		02:34:00	0.11	3.63	3.74	4.33	384	9.82	99.99	38.82	3.83	0.11	3.94	3.74	500	11.23	99.99	44.18	8.26	0.21	8.47	5.9	331	8.41	75	38.63	1.37	75.53	76.9	5.58	0	0	0	-	3.02	2.56	5.58	5.79	112	2.62	99.99	42.36	4.13	0.25	4.38	4.53	336	9.39	299.98
155		02:49:00	0.11	3.63	3.74	4.6	0	0	0	-	4.04	0.11	4.15	3.74	545	12.17	100	44.57	8.52	0.21	8.73	5.9	40	1.06	75	38.56	1.37	75.53	76.9	5.58	0	0	0	-	3.17	2.56	5.73	5.79	438	9.82	299.99	44.18	4.34	0.25	4.59	4.53	446	12.61	299.99
156		03:04:00	0.11	3.63	3.74	4.7	275	7.25	61.22	37.73	4.04	0.11	4.15	3.74	449	9.79	299.98	45.29	8.52	0.21	8.73	5.9	0	0	0	-	1.37	75.53	76.9	5.58	0	0	0	-	3.17	2.56	5.73	5.79	399	8.83	149.99	45.09	4.34	0.25	4.59	4.53	442	12.52	99.99
157		03:19:00	0.11	3.83	3.94	4.7	144	3.87	60	36.96	4.04	0.11	4.15	3.94	419	9.13	299.98	45.35	8.52	0.21	8.73	5.9	0	0	0	-	1.37	75.53	76.9	5.77	48	1.72	60	26.74	3.17	2.56	5.73	5.79	338	8.52	75	39.13	4.5	0.25	4.75	4.53	284	7.89	299.98
158		03:34:00	0.11	3.83	3.94	4.7	372	9.12	75	40.69	4.19	0.11	4.3	3.94	495	11.22	100	43.48	8.52	0.21	8.73	5.9	0	0	0	-	1.37	75.53	76.9	5.77	22	0.6	60	34.8	3.31	2.56	5.87	5.79	128	3.39	299.98	36.41	4.5	0.25	4.75	4.72	233	6.63	99.99
159		03:49:00	0.11	3.98	4.09	4.96	104	2.91	149.99	34.25	4.19	0.11	4.3	3.94	532	12.12	99.99	43.53	8.52	0.21	8.73	5.9	0	0	0	-	1.56	75.53	77.09	5.77	204	5.26	149.99	37.82	3.31	2.56	5.87	5.79	0	0	0	-	4.73	0.25	4.98	4.83	380	10.15	75
160		04:04:00	0.11	3.98	4.09	4.96	411	10.51	60	38.97	4.19	0.11	4.3	3.94	393	8.59	299.98	45.3	8.52	0.21	8.73	5.9	0	0	0	-	1.56	75.53	77.09	5.77	307	7.38	75	41.42	3.31	2.56	5.87	5.79	0	0	0	-	4.73	0.25	4.98	4.83	382	11.43	75
161		04:19:00	0.11	3.98	4.09	5.17	0	0	0	-	4.32	0.11	4.43	4.04	599	13.47	299.98	44.24	8.52	0.21	8.73	6.09	0	0	0	-	1.56	75.53	77.09	6.06	105	2.91	75	36.06	3.31	2.56	5.87	5.79	0	0	0	-	4.73	0.25	4.98	4.97	326	9.3	75
162		04:34:00	0.11	4.17	4.28	5.17	354	8.53	299.98	41.26	4.32	0.11	4.43	4.04	368	7.55	99.99	48.03	8.71	0.21	8.92	6.09	202	5.29	75	37.13	1.56	75.53	77.09	6.06	241	6.47	149.99	35.41	3.31	2.56	5.87	5.79	0	0	0	-	4.93	0.25	5.18	4.97	434	12.5	75.29
163		04:49:00	0.11	4.17	4.28	5.17	128	3.25	99.99	38.88	4.44	0.11	4.55	4.16	424	8.62	149.99	48.64	8.98	0.21	9.19	6.29	7	0.19	60	32.14	1.56	75.53	77.09	6.06	115	2.97	60	38.79	3.31	2.56	5.87	5.79	79	2.2	60	34.55	5.03	0.25	5.28	5.08	313	8.13	99.99
164		05:04:00	0.11	4.17	4.28	5.17	84	2.46	149.99	33.92	4.44	0.11	4.55	4.32	340	7.13	99.99	47.31	9.14	0.21	9.35	6.29	206	4.99	75	40.15	1.56	75.53	77.09	6.06	55	1.75	60	31.43	3.31	2.56	5.87	5.79	466	10.73	299.99	43.12	5.15	0.25	5.4	5.08	368	10	75
165		05:19:00	0.11	4.36	4.47	5.17	0	0	0	-	4.69	0.11	4.8	4.32	530	10.87	99.99	48.22	9.14	0.21	9.35	6.29	200	5.46	75	35.9	1.56	75.53	77.09	6.06	387	9.54	149.99	40	3.44	2.56	6	5.79	285	6.47	75	43.85	5.43	0.25	5.68	5.18	274	7.87	96.77
166		05:34:00	0.11	4.36	4.47	5.17	393	10.49	149.99	37.31	4.84	0.11	4.95	4.32	550	10.8	299.99	50.53	9.32	0.21	9.53	6.29	0	0	0	-	1.56	75.53	77.09	6.31	146	3.44	299.98	41.82	3.56	2.56	6.12	6.04	258	6.65	76.92	38.25	5.43	0.25	5.68	5.33	173	4.73	75
167		05:49:00	0.11	4.47	4.58	5.17	167	4.01	75	40.9	4.84	0.11	4.95	4.43	457	8.8	99.99	51.34	9.32	0.21	9.53	6.29	0	0	0	-	1.56	75.53	77.09	6.31	245	5.94	99.99	40.74	3.73	2.56	6.29	6.04	292	8.51	75	33.84	5.58	0.25	5.83	5.33	191	5.15	75
168		06:04:00	0.11	4.47	4.58	5.17	473	12.54	149.99	37.09	4.98	0.11	5.09	4.43	335	7.66	99.99	43.2	9.56	0.21	9.77	6.43	60	2.02	60	28.4	1.56	75.53	77.09	6.31	229	6.14	60	36.66	3.73	2.56	6.29	6.04	532	13.23	149.99	39.76	5.71	0.25	5.96	5.44	336	10.43	75
169		06:19:00	0.11	4.47	4.58	5.17	459	11.25	75	40.33	5.09	0.11	5.2	4.53	444	9.13	100	48.09	9.56	0.21	9.77	6.43	0	0	0	-	1.56	75.53	77.09	6.31	91	2.45	99.99	36.76	3.9	2.56	6.46	6.18	312	7.69	75	40.03	5.71	0.25	5.96	5.44	230	6.78	75
170		06:34:00	0.11	4.47	4.58	5.17	351	9.28	75	37.4	5.21	0.24	5.45	4.89	253	5.41	99.99	46.53	9.67	0.32	9.99	6.43	181	5.45	61.22	32.87	1.56	75.53	77.09	6.58	0	0	0	-	3.9	2.56	6.46	6.18	235	5.82	75	40.29	5.71	0.25	5.96	5.57	0	0	0
171		06:49:00	0.11	4.62	4.73	5.34	369	9.63	60	38.02	5.31	0.24	5.55	4.89	353	7.06	99.99	49.47	9.79	0.32	10.11	6.56	92	3.27	299.98	25.88	1.56	75.53	77.09	6.58	30	1.23	99.98	21.2	4.12	2.66	6.78	6.33	26	0.8	60	31.31	5.71	0.25	5.96	5.57	0	0	0
172		07:04:00	0.11	4.62	4.73	5.34	432	11.18	74.99	38.33	5.31	0.24	5.55	4.89	150	3.08	299.98	47.61	9.79	0.32	10.11	6.56	0	0	0	-	1.56	75.53	77.09	6.58	121	3.91	60	28.81	4.12	2.66	6.78	6.33	1	0.01	100	0	5.71	0.25	5.96	5.57	0	0	0
173		07:19:00	0.11	4.85	4.96	5.47	6	0.19	37.5	27.02	5.42	0.24	5.66	4.89	211	5.27	75	39.22	9.96	0.32	10.28	6.56	0	0	0	-	1.56	75.53	77.09	6.58	0	0	0	-	4.12	2.66	6.78	6.33	1	0.04	13.04	0	5.71	0.25	5.96	5.57	0	0	0
174		07:34:00	0.11	4.95	5.06	5.78	0	0	0	-	5.42	0.24	5.66	4.89	1	0	299.98	0	9.96	0.32	10.28	6.74	0	0	0	-	1.56	75.53	77.09	6.58	0	0	0	-	4.12	2.66	6.78	6.33	0	0	0	-	5.71	0.25	5.96	5.57	0	0	0
175		07:49:00	0.11	4.95	5.06	5.78	4	0.26	25	11.4	5.42	0.24	5.66	4.89	0	0	0	-	9.96	0.32	10.28	6.74	0	0	0	-	1.56	75.53	77.09	6.58	0	0	0	-	4.12	2.66	6.78	6.33	0	0	0	-	5.71	0.25	5.96	5.77	0	0	0
176		08:04:00	0.11	5.05	5.16	5.78	0	0	0	-	5.42	0.24	5.66	4.89	0	0	0	-	9.96	0.32	10.28	6.74	0	0	0	-	1.56	75.53	77.09	6.58	0	0	0	-	4.12	2.66	6.78	6.33	0	0	0	-	5.71	0.25	5.96	5.77	0	0	0
177		08:19:00	0.11	5.05	5.16	5.78	0	0	0	-	5.42	0.24	5.66	4.89	0	0	0	-	9.96	0.32	10.28	6.74	0	0	0	-	1.56	75.53	77.09	6.58	0	0	0	-	4.12	2.66	6.78	6.33	0	0	0	-	5.81	0.25	6.06	5.77	0	0	0
178		08:34:00	0.11	5.05	5.16	5.78	0	0	0	-	5.42	0.24	5.66	4.89	0	0	0	-	9.96	0.32	10.28	6.74	0	0	0	-	1.56	75.53	77.09	6.58	0	0	0	-	4.12	2.66	6.78	6.33	0	0	0	-	5.81	0.25	6.06	5.77	0	0	0
179		08:49:00	0.11	5.05	5.16	5.78	0	0	0	-	5.42	0.24	5.66	4.89	0	0	0	-	9.96	0.32	10.28	6.74	0	0	0	-	1.56	75.53	77.09	6.58	0	0	0	-	4.12	2.66	6.78	6.33	0	0	0	-	5.81	0.25	6.06	5.77	0	0	0
180		09:04:00	0.11	5.05	5.16	5.78	0	0	0	-	5.42	0.24	5.66	4.89	0	0	0	-	9.96	0.32	10.28	6.74	0	0	0	-	1.56	75.53	77.09	6.58	0	0	0	-	4.12	2.66	6.78	6.33	0	0	0	-	6.08	0.25	6.33	5.77	16	0.67	60
181		09:19:00	0.11	5.05	5.16	5.78	0	0	0	-	5.42	0.24	5.66	4.89	0	0	0	-	9.96	0.32	10.28	6.74	0	0	0	-	1.56	75.53	77.09	6.58	0	0	0	-	4.12	2.66	6.78	6.33	0	0	0	-	6.08	0.25	6.33	5.77	0	0	0
182		09:34:00	0.11	5.05	5.16	5.78	0	0	0	-	5.42	0.24	5.66	4.89	0	0	0	-	9.96	0.32	10.28	6.74	0	0	0	-	1.56	75.53	77.09	6.58	0	0	0	-	4.12	2.66	6.78	6.33	0	0	0	-	6.08	0.25	6.33	5.77	0	0	0
183		09:49:00	0.11	5.05	5.16	5.78	0	0	0	-	5.42	0.24	5.66	4.89	0	0	0	-	9.96	0.32	10.28	6.74	0	0	0	-	1.56	75.53	77.09	6.58	0	0	0	-	4.12	2.66	6.78	6.33	0	0	0	-	6.08	0.25	6.33	5.77	0	0	0
184		10:04:00	0.11	5.05	5.16	5.78	0	0	0	-	5.42	0.24	5.66	4.89	0	0	0	-	9.96	0.32	10.28	6.74	0	0	0	-	1.56	75.53	77.09	6.58	0	0	0	-	4.12	2.66	6.78	6.33	0	0	0	-	6.08	0.25	6.33	5.77	0	0	0
185		10:19:00	0.11	5.05	5.16	5.78	0	0	0	-	5.42	0.24	5.66	4.89	0	0	0	-	9.96	0.32	10.28	6.74	0	0	0	-	1.56	75.53	77.09	6.58	0	0	0	-	4.12	2.66	6.78	6.33	0	0	0	-	6.08	0.25	6.33	5.77	0	0	0
186		10:34:00	0.11	5.05	5.16	5.78	0	0	0	-	5.42	0.24	5.66	4.89	0	0	0	-	9.96	0.32	10.28	6.74	0	0	0	-	1.56	75.53	77.09	6.58	0	0	0	-	4.12	2.85	6.97	6.53	22	0.95	50	20.98	6.08	0.25	6.33	5.77	2	0.06	50
187		10:49:00	0.11	5.16	5.27	5.96	0	0	0	-	5.42	0.24	5.66	4.89	0	0	0	-	10.06	0.32	10.38	6.74	0	0	0	-	1.56	75.53	77.09	6.58	1	0.01	37.5	0	4.12	2.85	6.97	6.53	0	0	0	-	6.08	0.25	6.33	5.77	0	0	0
188		11:04:00	0.11	5.16	5.27	5.96	0	0	0	-	5.42	0.24	5.66	4.89	0	0	0	-	10.06	0.32	10.38	6.74	0	0	0	-	1.56	75.53	77.09	6.58	0	0	0	-	4.12	2.85	6.97	6.53	0	0	0	-	6.08	0.25	6.33	5.77	0	0	0
189		11:19:00	0.11	5.16	5.27	5.96	0	0	0	-	5.42	0.24	5.66	4.89	0	0	0	-	10.06	0.32	10.38	6.74	0	0	0	-	1.56	75.53	77.09	6.58	0	0	0	-	4.12	2.85	6.97	6.53	0	0	0	-	6.08	0.25	6.33	5.77	0	0	0
190		11:34:00	0.11	5.16	5.27	5.96	0	0	0	-	5.42	0.24	5.66	4.89	0	0	0	-	10.06	0.32	10.38	6.74	0	0	0	-	1.56	75.53	77.09	6.58	0	0	0	-	4.12	2.85	6.97	6.53	0	0	0	-	6.08	0.25	6.33	5.77	51	2.13	99.99
191		11:49:00	0.11	5.16	5.27	5.96	0	0	0	-	5.42	0.24	5.66	4.89	0	0	0	-	10.06	0.32	10.38	6.74	0	0	0	-	1.56	75.53	77.09	6.58	0	0	0	-	4.12	2.85	6.97	6.53	1	0.02	30	0	6.08	0.25	6.33	5.91	11	0.45	50
192		12:04:00	0.11	5.16	5.27	5.96	0	0	0	-	5.42	0.24	5.66	4.89	0	0	0	-	10.06	0.32	10.38	6.74	0	0	0	-	1.56	75.53	77.09	6.58	0	0	0	-	4.12	2.85	6.97	6.53	0	0	0	-	6.08	0.25	6.33	5.91	0	0	0
193		12:19:00	0.11	5.16	5.27	5.96	0	0	0	-	5.42	0.24	5.66	4.89	0	0	0	-	10.06	0.32	10.38	6.74	0	0	0	-	1.56	75.53	77.09	6.58	0	0	0	-	4.12	2.85	6.97	6.53	0	0	0	-	6.08	0.25	6.33	5.91	0	0	0
194		12:34:00	0.11	5.16	5.27	5.96	0	0	0	-	5.42	0.24	5.66	4.89	0	0	0	-	10.06	0.32	10.38	6.74	0	0	0	-	1.56	75.53	77.09	6.58	0	0	0	-	4.12	2.85	6.97	6.53	0	0	0	-	6.08	0.25	6.33	5.91	0	0	0
195		12:49:00	0.11	5.16	5.27	5.96	0	0	0	-	5.42	0.24	5.66	4.89	0	0	0	-	10.06	0.32	10.38	6.74	0	0	0	-	1.56	75.53	77.09	6.58	0	0	0	-	4.12	2.85	6.97	6.53	0	0	0	-	6.08	0.25	6.33	5.91	0	0	0
196		13:04:00	0.11	5.16	5.27	5.96	0	0	0	-	5.42	0.24	5.66	4.89	0	0	0	-	10.06	0.32	10.38	6.74	0	0	0	-	1.56	75.53	77.09	6.58	0	0	0	-	4.12	2.85	6.97	6.53	20	1.11	42.85	16.74	6.08	0.25	6.33	5.91	0	0	0
197		13:19:00	0.11	5.16	5.27	5.96	0	0	0	-	5.42	0.24	5.66	4.89	0	0	0	-	10.06	0.32	10.38	6.74	0	0	0	-	1.56	75.53	77.09	6.58	0	0	0	-	4.26	2.85	7.11	6.64	0	0	0	-	6.08	0.25	6.33	5.91	0	0	0
198		13:34:00	0.11	5.16	5.27	5.96	0	0	0	-	5.42	0.24	5.66	4.89	0	0	0	-	10.16	0.32	10.48	6.74	0	0	0	-	1.56	75.53	77.09	6.58	0	0	0	-	4.26	2.85	7.11	6.64	0	0	0	-	6.26	0.25	6.51	5.91	6	0.37	37.5
199		13:49:00	0.11	5.16	5.27	5.96	0	0	0	-	5.42	0.24	5.66	4.89	0	0	0	-	10.16	0.32	10.48	6.74	0	0	0	-	1.56	75.53	77.09	6.58	0	0	0	-	4.26	2.85	7.11	6.64	0	0	0	-	6.26	0.25	6.51	6.01	0	0	0
200		14:04:00	0.11	5.16	5.27	5.96	0	0	0	-	5.42	0.24	5.66	4.89	0	0	0	-	10.16	0.32	10.48	6.74	0	0	0	-	1.56	75.53	77.09	6.58	0	0	0	-	4.26	2.85	7.11	6.64	0	0	0	-	6.26	0.25	6.51	6.01	0	0	0
201		14:19:00	0.11	5.16	5.27	5.96	0	0	0	-	5.42	0.24	5.66	4.89	0	0	0	-	10.16	0.32	10.48	6.74	0	0	0	-	1.56	75.53	77.09	6.58	0	0	0	-	4.26	2.85	7.11	6.64	0	0	0	-	6.26	0.25	6.51	6.01	0	0	0
202		14:34:00	0.11	5.39	5.5	6.17	47	2.21	50	20.14	5.42	0.24	5.66	4.89	13	0.78	37.5	16.06	10.16	0.32	10.48	6.74	0	0	0	-	1.56	75.53	77.09	6.58	0	0	0	-	4.26	2.85	7.11	6.64	0	0	0	-	6.26	0.25	6.51	6.01	0	0	0
203		14:49:00	0.11	5.39	5.5	6.42	0	0	0	-	5.42	0.24	5.66	4.89	0	0	0	-	10.16	0.32	10.48	6.74	0	0	0	-	1.56	75.53	77.09	6.58	0	0	0	-	4.26	2.85	7.11	6.64	0	0	0	-	6.26	0.25	6.51	6.01	0	0	0
204		15:04:00	0.11	5.54	5.65	6.42	0	0	0	-	5.42	0.24	5.66	4.89	0	0	0	-	10.16	0.32	10.48	6.84	0	0	0	-	1.56	75.53	77.09	6.58	0	0	0	-	4.26	2.85	7.11	6.64	0	0	0	-	6.26	0.25	6.51	6.01	0	0	0
205		15:19:00	0.11	5.54	5.65	6.42	0	0	0	-	5.42	0.24	5.66	4.89	0	0	0	-	10.16	0.32	10.48	6.84	0	0	0	-	1.56	75.53	77.09	6.58	0	0	0	-	4.26	2.85	7.11	6.64	0	0	0	-	6.26	0.25	6.51	6.01	0	0	0
206		15:34:00	0.11	5.54	5.65	6.42	0	0	0	-	5.42	0.24	5.66	4.89	0	0	0	-	10.16	0.32	10.48	6.84	0	0	0	-	1.56	75.53	77.09	6.68	0	0	0	-	4.26	2.85	7.11	6.64	0	0	0	-	6.26	0.35	6.61	6.01	0	0	0
207		15:49:00	0.11	5.54	5.65	6.42	0	0	0	-	5.42	0.24	5.66	4.89	0	0	0	-	10.16	0.32	10.48	6.84	0	0	0	-	1.56	75.53	77.09	6.68	0	0	0	-	4.26	2.85	7.11	6.64	0	0	0	-	6.26	0.35	6.61	6.01	7	0.51	50
208		16:04:00	0.11	5.54	5.65	6.42	0	0	0	-	5.42	0.24	5.66	4.89	0	0	0	-	10.16	0.32	10.48	6.84	0	0	0	-	1.56	75.53	77.09	6.68	0	0	0	-	4.26	2.85	7.11	6.64	0	0	0	-	6.26	0.35	6.61	6.15	0	0	0
209		16:19:00	0.11	5.54	5.65	6.42	0	0	0	-	5.42	0.24	5.66	4.89	0	0	0	-	10.16	0.32	10.48	6.84	0	0	0	-	1.59	75.53	77.12	6.68	4	0.26	21.43	7.79	4.26	2.85	7.11	6.64	0	0	0	-	6.26	0.35	6.61	6.15	0	0	0
210		16:34:00	0.11	5.54	5.65	6.42	0	0	0	-	5.42	0.24	5.66	4.89	0	0	0	-	10.16	0.32	10.48	6.84	0	0	0	-	1.73	75.53	77.26	6.68	12	0.62	42.85	16.84	4.36	2.85	7.21	6.9	42	1.92	50	19.83	6.26	0.35	6.61	6.15	0	0	0
211		16:49:00	0.11	5.54	5.65	6.42	0	0	0	-	5.42	0.24	5.66	4.89	0	0	0	-	10.16	0.32	10.48	6.84	0	0	0	-	1.73	75.53	77.26	6.68	0	0	0	-	4.48	2.85	7.33	6.9	52	1.75	96.77	27.43	6.26	0.35	6.61	6.15	0	0	0
212		17:04:00	0.11	5.54	5.65	6.42	0	0	0	-	5.42	0.24	5.66	4.89	0	0	0	-	10.16	0.32	10.48	6.84	0	0	0	-	1.73	75.53	77.26	6.68	0	0	0	-	4.48	2.85	7.33	6.9	5	0.21	50	18.9	6.26	0.35	6.61	6.15	0	0	0
213		17:19:00	0.11	5.54	5.65	6.42	0	0	0	-	5.42	0.24	5.66	4.89	0	0	0	-	10.49	0.32	10.81	7.01	1	0.02	33.33	0	1.73	75.53	77.26	6.68	0	0	0	-	4.48	2.85	7.33	6.9	0	0	0	-	6.26	0.35	6.61	6.15	0	0	0
214		17:34:00	0.11	5.54	5.65	6.42	0	0	0	-	5.52	0.24	5.76	5.09	25	0.89	99.99	24.81	10.49	0.32	10.81	7.01	0	0	0	-	1.73	75.53	77.26	6.68	0	0	0	-	4.48	2.85	7.33	6.9	0	0	0	-	6.26	0.35	6.61	6.15	0	0	0
215		17:49:00	0.11	5.54	5.65	6.42	0	0	0	-	5.52	0.24	5.76	5.09	46	1.3	60	34.1	10.49	0.32	10.81	7.01	0	0	0	-	1.73	75.53	77.26	6.68	0	0	0	-	4.48	2.85	7.33	6.9	0	0	0	-	6.26	0.35	6.61	6.42	29	1.28	75
216		18:04:00	0.11	5.54	5.65	6.42	0	0	0	-	5.52	0.24	5.76	5.09	0	0	0	-	10.49	0.32	10.81	7.01	0	0	0	-	1.73	75.53	77.26	6.68	0	0	0	-	4.48	2.85	7.33	6.9	0	0	0	-	6.26	0.35	6.61	6.42	7	0.33	60
217		18:19:00	0.11	5.54	5.65	6.42	0	0	0	-	5.52	0.24	5.76	5.09	0	0	0	-	10.49	0.32	10.81	7.01	0	0	0	-	1.73	75.53	77.26	7	1	0.03	15.79	0	4.48	2.85	7.33	6.9	0	0	0	-	6.44	0.35	6.79	6.53	0	0	0
218		18:34:00	0.11	5.54	5.65	6.65	0	0	0	-	5.52	0.24	5.76	5.09	0	0	0	-	10.49	0.32	10.81	7.01	0	0	0	-	1.73	75.53	77.26	7	0	0	0	-	4.48	2.85	7.33	6.9	0	0	0	-	6.44	0.35	6.79	6.53	0	0	0
219		18:49:00	0.11	5.54	5.65	6.65	0	0	0	-	5.52	0.24	5.76	5.09	0	0	0	-	10.49	0.32	10.81	7.01	0	0	0	-	1.73	75.53	77.26	7	0	0	0	-	4.48	2.96	7.44	7.15	0	0	0	-	6.44	0.35	6.79	6.53	0	0	0
220		19:04:00	0.11	5.54	5.65	6.65	0	0	0	-	5.52	0.24	5.76	5.4	0	0	0	-	10.49	0.32	10.81	7.17	0	0	0	-	1.73	75.53	77.26	7	0	0	0	-	4.48	2.96	7.44	7.15	0	0	0	-	6.44	0.35	6.79	6.53	0	0	0
221		19:19:00	0.11	5.54	5.65	6.65	0	0	0	-	5.52	0.4	5.92	5.52	0	0	0	-	10.49	0.32	10.81	7.17	0	0	0	-	1.73	75.53	77.26	7	0	0	0	-	4.48	2.96	7.44	7.15	0	0	0	-	6.44	0.35	6.79	6.7	102	3.18	75
222		19:34:00	0.11	5.54	5.65	6.65	0	0	0	-	5.73	0.4	6.13	5.52	548	12.33	299.98	43.97	10.49	0.32	10.81	7.17	0	0	0	-	1.73	75.53	77.26	7.2	117	3.85	50	28.82	4.48	2.96	7.44	7.15	144	4.02	60.14	35.2	6.44	0.35	6.79	6.7	404	11.05	99.99
223		19:49:00	0.11	5.54	5.65	6.77	27	1.25	37.5	18.8	5.73	0.4	6.13	5.52	626	12.49	99.99	49.85	10.49	0.32	10.81	7.28	92	2.62	60	32.87	1.73	75.53	77.26	7.2	541	12.64	76.92	42.43	4.48	2.96	7.44	7.15	426	10.07	75	42.06	6.56	0.35	6.91	6.7	394	9.99	99.99
224		20:04:00	0.11	5.54	5.65	6.77	521	13.69	61.22	37.74	5.73	0.4	6.13	5.52	651	12.46	103.44	51.78	10.59	0.32	10.91	7.28	145	4.37	99.99	31.31	1.73	75.53	77.26	7.2	412	9.34	299.98	43.6	4.48	2.96	7.44	7.3	515	11.27	75	45.49	6.56	0.35	6.91	6.88	332	8.34	99.99
225		20:19:00	0.11	5.54	5.65	6.77	452	11.45	61.22	39.29	5.73	0.4	6.13	5.52	656	12.97	100	50.21	10.69	0.32	11.01	7.28	294	7.83	149.99	36.67	1.73	75.53	77.26	7.2	506	12.18	299.99	41.17	4.6	2.96	7.56	7.3	423	9.13	76.92	46.07	6.66	0.35	7.01	6.88	455	11.89	99.99
226		20:34:00	0.11	5.71	5.82	6.77	320	7.44	60	42.4	5.73	0.4	6.13	5.52	626	12.92	100	48.06	10.98	0.32	11.3	7.46	175	4.55	76.92	37.83	1.73	75.53	77.26	7.2	416	9.25	75	44.64	4.7	2.96	7.66	7.49	292	6.59	99.99	43.91	6.66	0.35	7.01	6.88	453	11.62	99.99
227		20:49:00	0.11	5.71	5.82	7.01	289	7.1	99.99	40.62	5.96	0.4	6.36	5.66	433	9.03	99.99	47.78	10.98	0.32	11.3	7.46	11	0.37	60	21.43	1.73	75.53	77.26	7.38	158	3.71	99.99	41.91	4.7	2.96	7.66	7.49	439	9.77	75	44.69	6.66	0.35	7.01	6.88	505	13.05	99.99
228		21:04:00	0.11	5.71	5.82	7.01	399	11.02	60	35.8	5.96	0.4	6.36	5.66	724	14.34	103.44	50.33	11.13	0.32	11.45	7.46	457	11.81	75	38.2	1.73	75.53	77.26	7.48	47	1.35	60	34.53	4.7	2.96	7.66	7.49	537	11.56	99.99	46.38	6.83	0.35	7.18	6.88	265	6.81	76.92
229		21:19:00	0.11	5.71	5.82	7.01	494	11.54	75	42.51	5.96	0.4	6.36	5.66	689	12.76	100	53.62	11.13	0.32	11.45	7.46	103	2.57	299.99	37.04	1.73	75.53	77.26	7.48	449	10.39	149.99	42.93	4.92	2.96	7.88	7.66	202	4.43	99.99	44.73	6.83	0.35	7.18	7.17	266	6.62	75
230		21:34:00	0.11	5.71	5.82	7.01	403	9.62	99.99	41.65	5.96	0.4	6.36	6.04	509	9.75	100	51.97	11.29	0.32	11.61	7.67	163	4.01	99.99	39.95	1.73	75.53	77.26	7.48	373	7.78	75	47.61	4.92	2.96	7.88	7.66	500	10.65	149.99	46.8	6.93	0.35	7.28	7.17	500	12.89	99.99
231		21:49:00	0.11	5.84	5.95	7.21	466	11.37	149.99	40.68	5.96	0.4	6.36	6.04	648	12.33	299.98	52.14	11.29	0.32	11.61	7.67	292	6.78	299.98	41.83	1.73	75.53	77.26	7.72	258	5.52	299.98	46.2	4.92	3.15	8.07	7.84	365	8.08	76.92	44.93	6.93	0.35	7.28	7.17	427	11.47	75
232		22:04:00	0.11	5.94	6.05	7.21	432	10.37	75	41.37	5.96	0.4	6.36	6.04	294	6.17	100	47.33	11.39	0.32	11.71	7.67	124	2.63	75	46.19	1.73	75.53	77.26	7.72	0	0	0	-	4.92	3.15	8.07	7.84	320	6.7	75	47.26	6.93	0.35	7.28	7.17	341	8.32	75
233		22:19:00	0.11	6.04	6.15	7.48	292	7.12	75	40.9	6.22	0.4	6.62	6.04	718	12.43	103.44	57.4	11.62	0.42	12.04	7.96	124	3.1	76.92	39.31	1.73	75.53	77.26	7.72	0	0	0	-	5.09	3.15	8.24	7.84	377	8.17	76.92	45.93	7.21	0.35	7.56	7.42	386	9.74	75
234		22:34:00	0.11	6.22	6.33	7.48	504	11.46	75	43.77	6.22	0.4	6.62	6.04	730	12.7	103.42	57.01	11.62	0.42	12.04	7.96	0	0	0	-	1.73	75.53	77.26	7.72	0	0	0	-	5.2	3.15	8.35	8.11	0	0	0	-	7.21	0.35	7.56	7.42	524	12.88	99.99
235		22:49:00	0.11	6.22	6.33	7.48	506	11.14	99.99	45.16	6.22	0.4	6.62	6.19	465	8.72	103.44	53.13	11.62	0.42	12.04	7.96	0	0	0	-	1.73	75.53	77.26	7.72	1	0.08	6.38	0	5.2	3.15	8.35	8.11	0	0	0	-	7.21	0.35	7.56	7.42	223	5.31	75
236		23:04:00	0.11	6.22	6.33	7.48	494	11.33	75	43.22	6.22	0.5	6.72	6.19	548	10	299.98	54.31	11.62	0.42	12.04	7.96	0	0	0	-	1.73	75.53	77.26	7.84	173	4.37	99.99	38.44	5.2	3.15	8.35	8.11	0	0	0	-	7.32	0.35	7.67	7.65	486	12.4	76.92
237		23:19:00	0.11	6.22	6.33	7.48	564	12.42	75	45.2	6.43	0.5	6.93	6.19	780	14.24	103.44	54.65	11.62	0.42	12.04	7.96	0	0	0	-	1.73	75.53	77.26	7.84	485	10.23	76.92	46.87	5.2	3.15	8.35	8.11	0	0	0	-	7.47	0.35	7.82	7.65	493	12.19	99.99
238		23:34:00	0.11	6.33	6.44	7.66	161	4.11	99.99	38.53	6.43	0.5	6.93	6.36	463	8.3	99.99	55.55	11.77	0.42	12.19	7.96	0	0	0	-	1.73	75.53	77.26	7.84	154	3.91	299.98	38.78	5.2	3.15	8.35	8.11	0	0	0	-	7.57	0.35	7.92	7.92	240	5.97	76.92
239		23:49:00	0.11	6.33	6.44	7.66	522	12.15	75	42.72	6.43	0.5	6.93	6.36	698	12.79	103.44	54.31	12.07	0.42	12.49	7.96	60	1.39	299.98	40.64	1.73	75.53	77.26	8	482	10.72	99.99	44.54	5.2	3.15	8.35	8.11	0	0	0	-	7.57	0.35	7.92	7.92	515	13.45	76.92
240	2021-11-23	00:04:00	0.11	6.5	6.61	7.89	213	5.07	75	42.11	6.43	0.5	6.93	6.36	685	12.27	103.44	55.46	12.07	0.42	12.49	7.96	0	0	0	-	1.73	75.53	77.26	8	377	8.18	75	45.61	5.2	3.15	8.35	8.11	0	0	0	-	7.57	0.35	7.92	7.92	383	9.51	99.99
241		00:19:00	0.11	6.6	6.71	7.89	345	9.76	99.99	34.7	6.43	0.5	6.93	6.36	605	11.08	100	54.24	12.18	0.42	12.6	8.14	47	1.45	75	30.59	1.73	75.53	77.26	8	291	5.92	75	48.2	5.2	3.15	8.35	8.11	0	0	0	-	7.57	0.35	7.92	7.92	469	12.14	75
242		00:34:00	0.11	6.6	6.71	7.89	565	12.41	100	45.29	6.53	0.5	7.03	6.59	347	6.72	299.98	51.3	12.18	0.42	12.6	8.24	164	3.53	75	45.65	1.73	75.53	77.26	8.33	126	2.73	299.98	45.45	5.2	3.15	8.35	8.34	74	2.13	75	34.01	7.57	0.35	7.92	7.92	419	10.22	99.99
243		00:49:00	0.11	6.6	6.71	7.89	538	11.88	75	45.05	6.53	0.5	7.03	6.59	645	11.11	100	57.5	12.41	0.42	12.83	8.43	39	0.87	99.99	45	1.73	75.53	77.26	8.33	417	8.73	76.92	47.22	5.41	3.15	8.56	8.34	620	12.47	99.99	49.38	7.57	0.35	7.92	7.92	337	8.5	299.98
244		01:04:00	0.11	6.71	6.82	7.89	354	8.13	99.99	43.46	6.63	0.5	7.13	6.59	642	11.35	100	56.26	12.55	0.42	12.97	8.43	267	6.15	99.99	42.12	1.73	75.53	77.26	8.33	482	10.26	75	46.56	5.51	3.15	8.66	8.34	514	10.65	99.99	47.97	7.57	0.5	8.07	8.19	334	8.45	76.92
245		01:19:00	0.11	6.82	6.93	8.14	357	8.63	75	41	6.63	0.61	7.24	6.59	450	7.76	99.99	57.63	12.55	0.42	12.97	8.43	313	6.24	299.98	49.53	1.73	75.53	77.26	8.33	394	7.73	149.99	50.24	5.51	3.15	8.66	8.65	98	2.13	76.92	44.5	7.82	0.5	8.32	8.19	356	9.12	149.99
246		01:34:00	0.11	6.82	6.93	8.14	577	13.73	99.99	41.95	6.82	0.61	7.43	6.84	313	6.01	149.99	51.61	12.75	0.42	13.17	8.43	0	0	0	-	1.73	75.53	77.26	8.33	180	3.7	75	48.06	5.65	3.15	8.8	8.65	324	6.96	149.99	46.01	7.82	0.5	8.32	8.19	510	12.74	75
247		01:49:00	0.11	6.82	6.93	8.14	323	7.38	75	43.73	6.82	0.61	7.43	6.84	544	9.53	100	56.45	12.75	0.42	13.17	8.43	0	0	0	-	1.73	75.53	77.26	8.61	431	10.58	99.99	40.3	5.65	3.15	8.8	8.65	585	11.44	99.99	50.91	7.97	0.5	8.47	8.36	330	7.71	99.99
248		02:04:00	0.11	6.93	7.04	8.14	476	11.24	76.92	42.13	6.94	0.61	7.55	6.84	489	9.27	103.44	52.34	12.75	0.42	13.17	8.53	0	0	0	-	1.73	75.53	77.26	8.61	266	7	61.22	37.78	5.65	3.15	8.8	8.65	462	10.21	75	45.04	7.97	0.5	8.47	8.36	450	12.2	76.92
249		02:19:00	0.11	7.04	7.15	8.3	195	5.24	99.99	36.53	7.1	0.61	7.71	7.15	377	7.42	99.99	50.79	12.95	0.42	13.37	8.53	298	6.7	149.99	43.07	1.73	75.53	77.26	8.61	537	11.89	75	44.87	5.65	3.15	8.8	8.65	538	11.96	149.98	44.62	8.08	0.5	8.58	8.51	118	2.98	75
250		02:34:00	0.11	7.17	7.28	8.3	255	6.96	149.99	36.29	7.29	0.61	7.9	7.15	568	10.28	299.98	54.87	12.95	0.42	13.37	8.53	0	0	0	-	1.73	75.53	77.26	8.61	332	6.97	75	47.16	5.85	3.15	9	8.65	163	3.49	75	46.58	8.08	0.5	8.58	8.84	353	9.35	75
251		02:49:00	0.11	7.17	7.28	8.3	0	0	0	-	7.29	0.61	7.9	7.15	98	1.72	99.99	56.63	12.95	0.42	13.37	8.53	0	0	0	-	1.73	75.53	77.26	8.61	349	8.29	99.99	41.91	5.96	3.15	9.11	8.8	234	5.13	299.98	44.74	8.36	0.5	8.86	8.84	2	0.1	23.08
252		03:04:00	0.11	7.17	7.28	8.3	0	0	0	-	7.29	0.61	7.9	7.15	0	0	0	-	12.95	0.42	13.37	8.53	0	0	0	-	1.73	75.53	77.26	8.88	120	3.02	74.99	39.36	5.96	3.15	9.11	8.8	310	7.4	99.99	41.61	8.36	0.5	8.86	8.84	8	0.23	60
253		03:19:00	0.11	7.17	7.28	8.3	0	0	0	-	7.29	0.61	7.9	7.15	0	0	0	-	12.95	0.42	13.37	8.53	0	0	0	-	1.73	75.53	77.26	8.88	441	10.64	299.98	40.99	5.96	3.15	9.11	8.8	406	9.62	299.98	41.72	8.36	0.5	8.86	8.84	0	0	0
254		03:34:00	0.11	7.17	7.28	8.3	0	0	0	-	7.29	0.61	7.9	7.15	0	0	0	-	13.11	0.42	13.53	8.53	108	3.2	149.99	30.67	1.73	75.53	77.26	8.88	463	10.3	149.99	44.78	6.09	3.15	9.24	8.9	7	0.2	99.99	30.51	8.36	0.5	8.86	8.84	0	0	0
255		03:49:00	0.11	7.17	7.28	8.45	141	3.47	149.99	40.47	7.29	0.61	7.9	7.15	0	0	0	-	13.11	0.42	13.53	8.7	0	0	0	-	1.73	75.53	77.26	8.88	404	8.98	99.99	44.66	6.09	3.25	9.34	8.9	154	3.31	75	46.29	8.36	0.5	8.86	8.84	0	0	0
256		04:04:00	0.11	7.29	7.4	8.45	360	8.39	99.99	42.61	7.29	0.61	7.9	7.15	0	0	0	-	13.35	0.42	13.77	9.03	1	0.02	25	0	1.73	75.53	77.26	8.88	385	8.56	299.98	44.51	6.28	3.25	9.53	9.22	0	0	0	-	8.36	0.5	8.86	8.84	0	0	0
257		04:19:00	0.11	7.52	7.63	8.66	277	8.15	75	33.26	7.29	0.61	7.9	7.34	0	0	0	-	13.53	0.42	13.95	9.03	61	2.46	75	22.56	1.73	75.53	77.26	8.88	360	7.78	75	45.83	6.28	3.35	9.63	9.22	0	0	0	-	8.36	0.5	8.86	8.84	0	0	0
258		04:34:00	0.11	7.52	7.63	8.66	338	8.82	75	38.16	7.29	0.61	7.9	7.34	556	10.44	100	52.98	13.53	0.42	13.95	9.03	65	1.83	299.98	34.09	1.73	75.53	77.26	9.13	148	3.39	76.92	43.36	6.28	3.35	9.63	9.22	0	0	0	-	8.36	0.5	8.86	8.84	0	0	0
259		04:49:00	0.11	7.62	7.73	8.66	67	1.9	75	35.06	7.29	0.61	7.9	7.34	481	7.47	100	63.91	13.53	0.42	13.95	9.03	7	0.33	50	21.21	1.73	75.53	77.26	9.13	548	12.45	149.99	43.74	6.28	3.35	9.63	9.22	0	0	0	-	8.36	0.5	8.86	8.84	0	0	0
260		05:04:00	0.11	7.92	8.03	9.05	149	5.19	60	27.67	7.6	0.61	8.21	7.6	510	9.39	100	53.91	13.94	0.42	14.36	9.03	34	1.23	75	24.83	1.73	75.53	77.26	9.13	469	9.89	75	46.65	6.28	3.35	9.63	9.22	0	0	0	-	8.52	0.5	9.02	8.84	10	0.59	42.85
261		05:19:00	0.11	8.05	8.16	9.05	103	3.27	149.99	31.01	7.83	0.61	8.44	7.6	448	8.28	299.98	53.57	13.94	0.42	14.36	9.03	14	0.62	60	19.35	1.73	75.53	77.26	9.13	348	7.71	299.97	44.3	6.28	3.35	9.63	9.22	0	0	0	-	8.52	0.5	9.02	8.96	246	6.04	75
262		05:34:00	0.21	8.05	8.26	9.05	0	0	0	-	7.83	0.61	8.44	7.6	392	7.8	99.99	49.65	13.94	0.42	14.36	9.03	66	2.37	149.99	26.58	1.73	75.53	77.26	9.27	181	4.58	75	38.91	6.28	3.35	9.63	9.22	0	0	0	-	8.66	0.5	9.16	8.96	315	7.78	76.92
263		05:49:00	0.21	8.05	8.26	9.05	171	5.35	75	31.21	7.95	0.61	8.56	7.83	275	5.41	149.99	50.12	14.17	0.42	14.59	9.03	11	0.41	60	23.26	1.73	75.53	77.26	9.27	387	8.56	299.99	44.61	6.28	3.35	9.63	9.22	0	0	0	-	8.99	0.5	9.49	9.24	305	7.48	149.99
264		06:04:00	0.21	8.05	8.26	9.05	83	2.93	99.97	26.64	8.06	0.61	8.67	7.83	618	11.06	100	54.8	14.17	0.42	14.59	9.03	25	0.88	74.99	26.24	1.73	75.53	77.26	9.27	184	4.07	75	44.68	6.28	3.35	9.63	9.22	375	9.83	99.99	37.44	9.21	0.5	9.71	9.24	331	7.95	76.91
265		06:19:00	0.21	8.05	8.26	9.05	154	5.55	74.99	27.11	8.06	0.61	8.67	7.83	312	5.8	100	53.03	14.41	0.42	14.83	9.16	83	3.17	75	23.97	1.73	75.53	77.26	9.53	12	0.51	60	20.79	6.38	3.35	9.73	9.22	107	4.64	60	22.29	9.21	0.5	9.71	9.24	261	6.89	149.99
266		06:34:00	0.21	8.23	8.44	9.27	156	5.07	99.99	29.75	8.26	0.61	8.87	8.21	206	4.29	299.98	47.15	14.41	0.42	14.83	9.16	2	0.05	42.85	18.75	1.73	75.53	77.26	9.53	217	6.99	299.98	29.7	6.51	3.35	9.86	9.56	13	0.43	50	29.07	9.21	0.5	9.71	9.5	325	9.41	299.98
267		06:49:00	0.21	8.34	8.55	9.27	131	4.2	74.99	30.84	8.42	0.61	9.03	8.21	385	7.86	103.44	48.14	14.41	0.42	14.83	9.16	0	0	0	-	1.73	75.53	77.26	9.53	21	0.55	75	38.18	6.74	3.35	10.09	9.56	533	11.94	75	44.26	9.42	0.5	9.92	9.5	239	6.73	75
268		07:04:00	0.21	8.45	8.66	9.37	52	1.76	60	29.21	8.42	0.61	9.03	8.21	305	5.95	99.99	50.77	14.41	0.42	14.83	9.16	0	0	0	-	1.73	75.53	77.26	9.53	0	0	0	-	6.74	3.35	10.09	9.56	377	7.92	99.99	47.18	9.42	0.5	9.92	9.5	40	0.88	75
269		07:19:00	0.21	8.45	8.66	9.37	5	0.31	30	14.36	8.42	0.61	9.03	8.21	72	1.72	149.99	41.24	14.57	0.42	14.99	9.34	0	0	0	-	1.73	75.53	77.26	9.53	0	0	0	-	6.74	3.35	10.09	9.56	4	0.21	18.87	9.46	9.6	0.5	10.1	9.83	30	1.4	75
270		07:34:00	0.21	8.65	8.86	9.59	0	0	0	-	8.42	0.8	9.22	8.52	1	0.01	60	0	14.57	0.42	14.99	9.34	0	0	0	-	1.73	75.53	77.26	9.53	0	0	0	-	7.09	3.35	10.44	9.77	0	0	0	-	9.6	0.5	10.1	9.83	0	0	0
271		07:49:00	0.21	8.65	8.86	9.59	0	0	0	-	8.42	0.8	9.22	8.52	2	0.12	149.99	12.33	14.57	0.42	14.99	9.34	0	0	0	-	1.73	75.53	77.26	9.53	0	0	0	-	7.09	3.35	10.44	9.77	0	0	0	-	9.6	0.5	10.1	9.83	3	0.13	149.99
272		08:04:00	0.21	8.65	8.86	9.59	0	0	0	-	8.42	0.8	9.22	8.52	0	0	0	-	14.57	0.42	14.99	9.34	0	0	0	-	1.73	75.53	77.26	9.53	0	0	0	-	7.09	3.35	10.44	9.91	0	0	0	-	9.6	0.5	10.1	9.83	0	0	0
273		08:19:00	0.21	8.65	8.86	9.59	0	0	0	-	8.42	0.8	9.22	8.52	0	0	0	-	14.57	0.42	14.99	9.34	0	0	0	-	1.73	75.53	77.26	9.53	0	0	0	-	7.09	3.35	10.44	9.91	0	0	0	-	9.6	0.5	10.1	9.83	0	0	0
274		08:34:00	0.21	8.65	8.86	9.59	0	0	0	-	8.42	0.8	9.22	8.52	0	0	0	-	14.57	0.42	14.99	9.34	0	0	0	-	1.73	75.53	77.26	9.53	0	0	0	-	7.09	3.56	10.65	9.91	0	0	0	-	9.6	0.5	10.1	9.83	0	0	0
275		08:49:00	0.21	8.65	8.86	9.59	0	0	0	-	8.42	0.8	9.22	8.52	0	0	0	-	14.57	0.42	14.99	9.34	0	0	0	-	1.73	75.53	77.26	9.53	0	0	0	-	7.09	3.56	10.65	9.91	0	0	0	-	9.6	0.6	10.2	9.83	0	0	0
276		09:04:00	0.21	8.65	8.86	9.59	0	0	0	-	8.42	0.8	9.22	8.52	0	0	0	-	14.57	0.42	14.99	9.34	0	0	0	-	1.73	75.53	77.26	9.53	0	0	0	-	7.09	3.56	10.65	9.91	0	0	0	-	9.6	0.6	10.2	9.83	0	0	0
277		09:19:00	0.21	8.65	8.86	9.59	0	0	0	-	8.42	0.8	9.22	8.52	0	0	0	-	14.57	0.42	14.99	9.34	0	0	0	-	1.73	75.53	77.26	9.53	0	0	0	-	7.09	3.56	10.65	9.91	0	0	0	-	9.6	0.6	10.2	9.83	0	0	0
278		09:34:00	0.21	8.65	8.86	9.59	0	0	0	-	8.42	0.8	9.22	8.52	0	0	0	-	14.57	0.42	14.99	9.34	0	0	0	-	1.73	75.53	77.26	9.53	0	0	0	-	7.09	3.56	10.65	9.91	0	0	0	-	9.6	0.6	10.2	9.83	0	0	0
279		09:49:00	0.21	8.65	8.86	9.59	0	0	0	-	8.42	0.8	9.22	8.52	0	0	0	-	14.57	0.42	14.99	9.34	0	0	0	-	1.73	75.53	77.26	9.75	3	0.23	30	13.14	7.09	3.56	10.65	9.91	0	0	0	-	9.6	0.6	10.2	9.83	0	0	0
280		10:04:00	0.21	8.65	8.86	9.59	0	0	0	-	8.42	0.8	9.22	8.52	0	0	0	-	14.57	0.42	14.99	9.34	0	0	0	-	1.73	75.53	77.26	9.75	0	0	0	-	7.09	3.56	10.65	9.91	0	0	0	-	9.6	0.6	10.2	9.83	0	0	0
281		10:19:00	0.21	8.65	8.86	9.59	0	0	0	-	8.42	0.8	9.22	8.52	0	0	0	-	14.57	0.42	14.99	9.34	0	0	0	-	1.73	75.53	77.26	9.75	0	0	0	-	7.09	3.56	10.65	9.91	0	0	0	-	9.6	0.6	10.2	9.83	0	0	0
282		10:34:00	0.21	8.65	8.86	9.59	0	0	0	-	8.42	0.8	9.22	8.52	0	0	0	-	14.57	0.42	14.99	9.34	0	0	0	-	1.73	75.53	77.26	9.75	0	0	0	-	7.09	3.56	10.65	9.91	0	0	0	-	9.6	0.6	10.2	9.83	0	0	0
283		10:49:00	0.21	8.65	8.86	9.59	0	0	0	-	8.42	0.8	9.22	8.52	0	0	0	-	14.57	0.42	14.99	9.34	0	0	0	-	1.73	75.53	77.26	9.75	0	0	0	-	7.09	3.56	10.65	9.91	0	0	0	-	9.6	0.6	10.2	9.83	0	0	0
284		11:04:00	0.21	8.65	8.86	9.59	0	0	0	-	8.42	0.8	9.22	8.52	0	0	0	-	14.67	0.42	15.09	9.34	0	0	0	-	1.73	75.53	77.26	9.75	0	0	0	-	7.09	3.56	10.65	9.91	0	0	0	-	9.6	0.6	10.2	9.83	0	0	0
285		11:19:00	0.21	8.65	8.86	9.59	0	0	0	-	8.42	0.8	9.22	8.52	0	0	0	-	14.67	0.42	15.09	9.34	0	0	0	-	1.73	75.53	77.26	9.75	0	0	0	-	7.09	3.56	10.65	9.91	0	0	0	-	9.6	0.6	10.2	9.83	0	0	0
286		11:34:00	0.21	8.65	8.86	9.59	0	0	0	-	8.42	0.8	9.22	8.52	0	0	0	-	15.06	0.42	15.48	9.53	0	0	0	-	1.73	75.53	77.26	9.75	0	0	0	-	7.09	3.56	10.65	9.91	0	0	0	-	9.6	0.6	10.2	9.83	0	0	0
287		11:49:00	0.21	8.77	8.98	9.59	7	0.22	149.99	18.6	8.42	0.8	9.22	8.52	0	0	0	-	15.06	0.42	15.48	9.53	1	0.05	9.37	0	1.73	75.53	77.26	9.75	0	0	0	-	7.09	3.56	10.65	9.91	0	0	0	-	9.6	0.6	10.2	9.83	0	0	0
288		12:04:00	0.21	8.77	8.98	9.59	0	0	0	-	8.42	0.8	9.22	8.52	0	0	0	-	15.06	0.42	15.48	9.53	0	0	0	-	1.73	75.53	77.26	9.75	0	0	0	-	7.09	3.56	10.65	9.91	1	0.12	8.57	4.11	9.6	0.6	10.2	9.83	0	0	0
289		12:19:00	0.21	8.77	8.98	9.59	0	0	0	-	8.42	0.8	9.22	8.52	0	0	0	-	15.06	0.42	15.48	9.53	0	0	0	-	1.73	75.53	77.26	9.75	0	0	0	-	7.09	3.56	10.65	9.91	8	0.55	37.5	12.73	9.6	0.6	10.2	9.83	0	0	0
290		12:34:00	0.21	8.77	8.98	9.59	0	0	0	-	8.42	0.8	9.22	8.52	0	0	0	-	15.06	0.42	15.48	9.53	0	0	0	-	1.73	75.53	77.26	9.75	0	0	0	-	7.09	3.56	10.65	9.91	0	0	0	-	9.6	0.6	10.2	9.83	0	0	0
291		12:49:00	0.21	8.77	8.98	9.59	0	0	0	-	8.42	0.8	9.22	8.52	0	0	0	-	15.06	0.42	15.48	9.53	0	0	0	-	1.79	75.53	77.32	9.75	0	0	0	-	7.09	3.56	10.65	9.91	0	0	0	-	9.6	0.6	10.2	9.83	0	0	0
292		13:04:00	0.21	8.77	8.98	9.59	0	0	0	-	8.42	0.8	9.22	8.52	0	0	0	-	15.06	0.42	15.48	9.53	0	0	0	-	1.79	75.53	77.32	9.75	0	0	0	-	7.09	3.56	10.65	9.91	0	0	0	-	9.6	0.6	10.2	9.83	0	0	0
293		13:19:00	0.21	8.77	8.98	9.59	0	0	0	-	8.52	0.8	9.32	8.52	0	0	0	-	15.06	0.42	15.48	9.53	0	0	0	-	1.79	75.53	77.32	9.75	0	0	0	-	7.09	3.56	10.65	9.91	0	0	0	-	9.6	0.6	10.2	9.83	0	0	0
294		13:34:00	0.21	8.77	8.98	9.59	0	0	0	-	8.52	0.95	9.47	8.85	6	0.28	50.84	12.29	15.06	0.42	15.48	9.65	0	0	0	-	1.79	75.53	77.32	9.75	0	0	0	-	7.09	3.56	10.65	9.91	0	0	0	-	9.81	0.6	10.41	10.05	0	0	0
295		13:49:00	0.21	8.77	8.98	9.59	0	0	0	-	8.52	0.95	9.47	9.02	0	0	0	-	15.06	0.42	15.48	9.65	0	0	0	-	1.79	75.53	77.32	9.75	0	0	0	-	7.09	3.56	10.65	9.91	0	0	0	-	9.93	0.6	10.53	10.05	7	0.38	42.85
296		14:04:00	0.21	8.87	9.08	9.8	0	0	0	-	8.52	0.95	9.47	9.02	0	0	0	-	15.06	0.42	15.48	9.65	0	0	0	-	1.79	75.53	77.32	9.75	0	0	0	-	7.2	3.56	10.76	9.91	0	0	0	-	9.93	0.6	10.53	10.05	0	0	0
297		14:19:00	0.21	8.98	9.19	9.8	10	0.38	42.85	18.58	8.52	0.95	9.47	9.02	0	0	0	-	15.06	0.42	15.48	9.65	0	0	0	-	1.79	75.53	77.32	9.75	0	0	0	-	7.2	3.56	10.76	9.91	0	0	0	-	9.93	0.6	10.53	10.05	0	0	0
298		14:34:00	0.21	8.98	9.19	10.05	0	0	0	-	8.52	0.95	9.47	9.02	0	0	0	-	15.06	0.42	15.48	9.65	0	0	0	-	1.79	75.53	77.32	9.75	0	0	0	-	7.2	3.56	10.76	9.91	0	0	0	-	9.93	0.6	10.53	10.05	0	0	0
299		14:49:00	0.21	8.98	9.19	10.05	0	0	0	-	8.52	0.95	9.47	9.02	0	0	0	-	15.06	0.42	15.48	9.65	0	0	0	-	1.79	75.53	77.32	9.75	0	0	0	-	7.2	3.56	10.76	9.91	0	0	0	-	9.93	0.6	10.53	10.05	0	0	0
300		15:04:00	0.21	8.98	9.19	10.05	0	0	0	-	8.52	0.95	9.47	9.02	0	0	0	-	15.06	0.42	15.48	9.65	0	0	0	-	1.79	75.53	77.32	9.75	0	0	0	-	7.2	3.56	10.76	9.91	0	0	0	-	9.93	0.6	10.53	10.05	0	0	0
301		15:19:00	0.31	8.98	9.29	10.05	0	0	0	-	8.52	0.95	9.47	9.02	0	0	0	-	15.06	0.42	15.48	9.65	0	0	0	-	1.79	75.53	77.32	9.75	0	0	0	-	7.2	3.56	10.76	9.91	0	0	0	-	9.93	0.6	10.53	10.05	0	0	0
302		15:34:00	0.31	8.98	9.29	10.05	0	0	0	-	8.52	0.95	9.47	9.02	0	0	0	-	15.06	0.42	15.48	9.65	0	0	0	-	1.79	75.53	77.32	9.75	0	0	0	-	7.2	3.56	10.76	9.91	0	0	0	-	9.93	0.6	10.53	10.05	0	0	0
303		15:49:00	0.31	8.98	9.29	10.05	0	0	0	-	8.52	1.07	9.59	9.02	0	0	0	-	15.06	0.42	15.48	9.65	0	0	0	-	1.79	75.53	77.32	9.75	0	0	0	-	7.2	3.56	10.76	9.91	0	0	0	-	9.93	0.6	10.53	10.05	0	0	0
304		16:04:00	0.31	8.98	9.29	10.05	0	0	0	-	8.52	1.07	9.59	9.02	0	0	0	-	15.5	0.42	15.92	10.02	0	0	0	-	1.79	75.53	77.32	9.75	0	0	0	-	7.2	3.56	10.76	9.91	0	0	0	-	9.93	0.6	10.53	10.05	0	0	0
305		16:19:00	0.31	8.98	9.29	10.05	0	0	0	-	8.52	1.07	9.59	9.02	0	0	0	-	15.5	0.42	15.92	10.02	0	0	0	-	1.79	75.53	77.32	9.75	0	0	0	-	7.35	3.56	10.91	10.27	15	0.61	50	17.26	9.93	0.6	10.53	10.05	0	0	0
306		16:34:00	0.31	8.98	9.29	10.05	0	0	0	-	8.62	1.07	9.69	9.02	0	0	0	-	15.5	0.42	15.92	10.02	0	0	0	-	1.79	75.53	77.32	9.75	0	0	0	-	7.35	3.56	10.91	10.27	33	1.43	42.85	20.21	9.93	0.6	10.53	10.05	0	0	0
307		16:49:00	0.31	8.98	9.29	10.05	0	0	0	-	8.62	1.07	9.69	9.02	0	0	0	-	15.5	0.42	15.92	10.02	0	0	0	-	1.79	75.53	77.32	9.75	0	0	0	-	7.35	3.56	10.91	10.27	0	0	0	-	9.93	0.6	10.53	10.25	0	0	0
308		17:04:00	0.31	8.98	9.29	10.05	0	0	0	-	8.62	1.07	9.69	9.02	0	0	0	-	15.5	0.42	15.92	10.02	0	0	0	-	1.79	75.53	77.32	9.98	0	0	0	-	7.35	3.56	10.91	10.27	0	0	0	-	9.93	0.6	10.53	10.25	0	0	0
309		17:19:00	0.31	8.98	9.29	10.05	0	0	0	-	8.62	1.07	9.69	9.02	0	0	0	-	15.5	0.42	15.92	10.02	0	0	0	-	1.79	75.53	77.32	9.98	0	0	0	-	7.35	3.56	10.91	10.27	0	0	0	-	9.93	0.6	10.53	10.25	0	0	0
310		17:34:00	0.31	8.98	9.29	10.05	0	0	0	-	8.62	1.07	9.69	9.02	0	0	0	-	15.5	0.42	15.92	10.02	0	0	0	-	1.79	75.53	77.32	9.98	0	0	0	-	7.35	3.56	10.91	10.27	0	0	0	-	9.93	0.6	10.53	10.25	0	0	0
311		17:49:00	0.31	8.98	9.29	10.05	0	0	0	-	8.62	1.07	9.69	9.02	0	0	0	-	15.5	0.42	15.92	10.02	0	0	0	-	1.79	75.53	77.32	9.98	0	0	0	-	7.35	3.56	10.91	10.27	0	0	0	-	9.93	0.6	10.53	10.25	0	0	0
312		18:04:00	0.31	9.08	9.39	10.05	1	0.15	30	6.52	8.62	1.07	9.69	9.29	0	0	0	-	15.5	0.42	15.92	10.02	0	0	0	-	1.79	75.53	77.32	9.98	0	0	0	-	7.35	3.56	10.91	10.27	0	0	0	-	10.06	0.6	10.66	10.51	24	1.14	60
313		18:19:00	0.31	9.18	9.49	10.21	0	0	0	-	8.62	1.07	9.69	9.29	0	0	0	-	15.5	0.42	15.92	10.02	0	0	0	-	1.79	75.53	77.32	9.98	0	0	0	-	7.35	3.56	10.91	10.56	0	0	0	-	10.06	0.6	10.66	10.51	0	0	0
314		18:34:00	0.31	9.18	9.49	10.21	0	0	0	-	8.62	1.07	9.69	9.29	0	0	0	-	15.5	0.42	15.92	10.2	0	0	0	-	1.79	75.53	77.32	9.98	0	0	0	-	7.62	3.56	11.18	10.56	0	0	0	-	10.06	0.6	10.66	10.51	0	0	0
315		18:49:00	0.31	9.18	9.49	10.21	0	0	0	-	8.62	1.19	9.81	9.29	0	0	0	-	15.5	0.42	15.92	10.2	0	0	0	-	1.79	75.53	77.32	10.17	0	0	0	-	7.62	3.56	11.18	10.56	0	0	0	-	10.06	0.6	10.66	10.51	0	0	0
316		19:04:00	0.31	9.18	9.49	10.21	0	0	0	-	8.62	1.19	9.81	9.29	0	0	0	-	15.5	0.42	15.92	10.33	0	0	0	-	1.79	75.53	77.32	10.17	0	0	0	-	7.62	3.56	11.18	10.56	0	0	0	-	10.17	0.6	10.77	10.64	3	0.16	99.99
317		19:19:00	0.31	9.18	9.49	10.21	0	0	0	-	8.62	1.19	9.81	9.29	0	0	0	-	15.5	0.42	15.92	10.33	0	0	0	-	1.79	75.53	77.32	10.17	0	0	0	-	7.62	3.56	11.18	10.75	0	0	0	-	10.17	0.6	10.77	10.64	183	4.92	76.92
318		19:34:00	0.31	9.18	9.49	10.35	93	3.2	60	27.98	8.62	1.19	9.81	9.29	562	11.49	100	47.9	15.5	0.42	15.92	10.33	0	0	0	-	1.79	75.53	77.32	10.17	0	0	0	-	7.62	3.56	11.18	10.75	465	11.05	76.92	41.94	10.17	0.6	10.77	10.64	548	12.57	75
319		19:49:00	0.31	9.18	9.49	10.52	216	6.04	75	35.16	8.62	1.19	9.81	9.29	751	13.37	100	56.04	15.66	0.42	16.08	10.33	125	4.16	299.98	26.78	1.79	75.53	77.32	10.34	385	10.95	60	34.35	7.62	3.67	11.29	10.75	421	8.49	76.92	49.1	10.27	0.6	10.87	10.92	379	8.69	99.99
320		20:04:00	0.31	9.29	9.6	10.52	91	2.87	299.98	30.5	8.62	1.19	9.81	9.39	601	10.1	149.99	59.19	15.66	0.42	16.08	10.33	126	4.27	299.98	27.5	1.79	75.53	77.32	10.34	423	9.44	76.92	43.97	7.62	3.67	11.29	10.75	536	11.47	75	46.43	10.27	0.6	10.87	10.92	627	13.23	99.99
321		20:19:00	0.31	9.29	9.6	10.52	227	6.25	75	35.58	8.62	1.19	9.81	9.39	861	14.02	103.44	61.43	15.66	0.42	16.08	10.44	96	2.92	99.99	29.98	1.79	75.53	77.32	10.34	489	11.46	99.99	42.29	7.62	3.67	11.29	10.75	507	10.46	76.92	48.05	10.27	0.6	10.87	10.92	573	12.07	99.99
322		20:34:00	0.31	9.29	9.6	10.52	387	10.65	99.99	36.06	8.62	1.19	9.81	9.39	740	12.42	103.44	59.28	15.92	0.42	16.34	10.44	72	2.51	99.99	25.45	1.79	75.53	77.32	10.54	10	0.45	50	19.1	7.77	3.67	11.44	11.03	196	4.43	75	44	10.27	0.6	10.87	10.92	621	13.9	100
323		20:49:00	0.31	9.29	9.6	10.52	315	7.55	76.92	41.31	8.62	1.19	9.81	9.39	887	14.74	103.44	60.11	16.04	0.42	16.46	10.44	93	3.11	60	27.15	1.79	75.53	77.32	10.54	0	0	0	-	7.77	3.67	11.44	11.03	641	13.77	75	46.38	10.27	0.6	10.87	11.23	229	5.24	76.92
324		21:04:00	0.31	9.41	9.72	10.75	211	5.45	75	38.57	8.62	1.19	9.81	9.58	561	9.78	100	57.33	16.04	0.42	16.46	10.44	0	0	0	-	1.79	75.53	77.32	10.54	0	0	0	-	7.77	3.67	11.44	11.03	561	11.98	75	46.61	10.45	0.6	11.05	11.23	623	13.79	99.99
325		21:19:00	0.31	9.41	9.72	10.75	178	4.81	299.98	36.38	8.62	1.19	9.81	9.58	705	11.69	103.44	59.79	16.04	0.42	16.46	10.44	0	0	0	-	1.79	75.53	77.32	10.54	0	0	0	-	7.77	3.67	11.44	11.03	579	12.09	299.98	47.72	10.45	0.6	11.05	11.23	551	11.93	76.92
326		21:34:00	0.31	9.41	9.72	10.75	429	11.28	75	37.59	8.72	1.19	9.91	9.58	867	13.61	103.44	63.47	16.04	0.42	16.46	10.44	0	0	0	-	1.79	75.53	77.32	10.54	0	0	0	-	7.77	3.81	11.58	11.34	147	2.72	99.99	52.51	10.45	0.6	11.05	11.23	622	13.73	99.99
327		21:49:00	0.31	9.41	9.72	11.01	190	4.93	99.99	38.14	8.72	1.19	9.91	9.83	482	7.38	100	65.19	16.32	0.42	16.74	10.74	0	0	0	-	1.79	75.53	77.32	10.54	0	0	0	-	7.77	3.81	11.58	11.34	657	13.92	299.97	47.13	10.6	0.6	11.2	11.57	206	4.95	75
328		22:04:00	0.31	9.51	9.82	11.01	390	9.88	75	39.31	8.87	1.19	10.06	9.83	912	14.75	100	61.79	16.32	0.42	16.74	10.74	0	0	0	-	1.79	75.53	77.32	10.88	3	0.13	42.85	15.79	7.77	3.81	11.58	11.34	469	10.12	75	46.02	10.86	0.6	11.46	11.57	563	12.88	76.92
329		22:19:00	0.31	9.66	9.97	11.01	291	7.39	99.99	38.93	8.87	1.19	10.06	9.83	843	14.4	103.44	58.39	16.32	0.42	16.74	10.74	0	0	0	-	1.79	75.53	77.32	10.88	298	8.14	299.98	35.56	8.15	3.81	11.96	11.71	188	3.59	75	52.53	10.86	0.6	11.46	11.57	589	13.12	75
330		22:34:00	0.31	9.66	9.97	11.01	468	12.62	75	36.48	8.87	1.19	10.06	9.83	807	13.55	149.99	59.46	16.32	0.42	16.74	10.86	0	0	0	-	1.79	75.53	77.32	10.88	95	2.15	75	43.98	8.15	3.81	11.96	11.71	476	10.4	149.99	45.37	10.86	0.6	11.46	11.92	308	6.89	99.99
331		22:49:00	0.31	9.66	9.97	11.01	330	8.2	76.92	39.98	8.87	1.19	10.06	10.03	598	9.58	149.99	62.34	16.61	0.42	17.03	10.86	0	0	0	-	1.79	75.53	77.32	10.88	213	6.25	99.99	32.5	8.15	3.81	11.96	11.71	601	12.54	75	47.75	11.01	0.6	11.61	11.92	538	12.32	100
332		23:04:00	0.31	9.66	9.97	11.2	272	6.96	75	38.85	8.98	1.19	10.17	10.03	884	13.47	103.44	65.37	16.77	0.42	17.19	11.15	4	0.32	37.5	7.89	1.79	75.53	77.32	11.12	10	0.49	60	19.52	8.15	3.81	11.96	11.71	624	12.63	99.99	49.24	11.01	0.6	11.61	11.92	570	12.56	149.99
333		23:19:00	0.31	9.81	10.12	11.2	331	8.33	299.98	39.6	9.09	1.19	10.28	10.24	538	8.55	100	62.81	16.92	0.42	17.34	11.15	0	0	0	-	1.79	75.53	77.32	11.12	3	0.14	27.27	10.71	8.32	3.81	12.13	11.71	497	9.75	299.98	50.73	11.01	0.6	11.61	11.92	560	12.35	99.99
334		23:34:00	0.31	9.81	10.12	11.34	67	1.81	149.99	36.81	9.22	1.19	10.41	10.24	838	13.24	103.44	63.13	16.92	0.42	17.34	11.15	237	8.12	60	27.91	1.79	75.53	77.32	11.12	0	0	0	-	8.32	3.95	12.27	11.91	156	3	299.98	50.75	11.01	0.6	11.61	11.92	632	13.48	99.99
335		23:49:00	0.31	9.81	10.12	11.34	278	7.37	75	37.46	9.22	1.19	10.41	10.24	736	12.08	103.44	60.6	16.92	0.42	17.34	11.15	266	8.5	75	30.05	1.79	75.53	77.32	11.12	0	0	0	-	8.32	3.95	12.27	11.91	681	13.39	99.99	50.73	11.14	0.6	11.74	12.19	257	5.3	76.92
336	2021-11-24	00:04:00	0.31	10.09	10.4	11.34	143	3.82	100	37.27	9.22	1.19	10.41	10.24	770	11.95	103.44	64.28	17.08	0.42	17.5	11.15	452	12.21	60	36.6	1.79	75.53	77.32	11.12	0	0	0	-	8.32	3.95	12.27	11.91	677	13.23	299.98	50.93	11.32	0.7	12.02	12.19	619	13.66	299.98
337		00:19:00	0.31	10.09	10.4	11.34	260	7.85	75	32.5	9.46	1.19	10.65	10.5	445	7.18	100	61.81	17.08	0.42	17.5	11.15	448	10.69	299.98	41.45	1.79	75.53	77.32	11.12	0	0	0	-	8.32	3.95	12.27	11.91	528	11.72	75	44.74	11.46	0.7	12.16	12.4	260	5.44	99.99
338		00:34:00	0.31	10.09	10.4	11.46	219	6.35	99.99	34.2	9.46	1.19	10.65	10.5	834	13.1	149.99	63.51	17.08	0.42	17.5	11.15	393	9.79	299.98	39.89	1.79	75.53	77.32	11.37	0	0	0	-	8.32	3.95	12.27	11.91	564	11.72	99.99	47.84	11.46	0.7	12.16	12.4	627	12.96	149.99
339		00:49:00	0.31	10.09	10.4	11.46	550	13.61	149.99	40.24	9.46	1.19	10.65	10.5	858	13.74	103.44	62.37	17.2	0.42	17.62	11.15	440	11.15	149.99	39.01	1.79	75.53	77.32	11.37	364	9	99.99	39.74	8.68	3.95	12.63	12.23	163	3.45	75	46.62	11.61	0.7	12.31	12.4	490	10.43	99.99
340		01:04:00	0.31	10.33	10.64	11.71	160	3.75	75	42.46	9.46	1.19	10.65	10.5	751	12.78	100	58.66	17.48	0.42	17.9	11.37	68	1.71	75	39.72	1.79	75.53	77.32	11.37	196	4.5	75	42.79	8.68	3.95	12.63	12.23	685	14.65	99.99	46.77	11.73	0.7	12.43	12.66	291	6.52	75
341		01:19:00	0.31	10.43	10.74	11.71	435	10.64	75	40.64	9.84	1.34	11.18	10.81	198	3.26	100	59.73	17.48	0.42	17.9	11.37	103	2.77	74.99	35.88	1.79	75.53	77.32	11.55	0	0	0	-	8.68	3.95	12.63	12.23	605	12.82	99.99	47.05	11.73	0.7	12.43	12.66	593	13.02	100
342		01:34:00	0.31	10.43	10.74	12	196	4.96	75	39.2	9.84	1.34	11.18	10.81	688	12.3	149.99	55.59	17.48	0.42	17.9	11.37	519	12.98	99.99	39.32	1.79	75.53	77.32	11.55	99	2.62	75	36.42	8.68	3.95	12.63	12.23	526	10.51	75	49.54	12.06	0.7	12.76	12.87	331	8.09	75
343		01:49:00	0.41	10.58	10.99	12	456	11.54	75	39.13	9.95	1.34	11.29	10.81	760	12.16	299.98	62.14	17.58	0.42	18	11.55	277	6.66	75	41.15	1.79	75.53	77.32	12	24	0.57	61.22	41.48	8.68	3.95	12.63	12.23	438	9.04	99.99	48.24	12.06	0.7	12.76	12.87	434	9.43	299.98
344		02:04:00	0.41	10.58	10.99	12	331	8.94	75	36.36	10.12	1.34	11.46	11.01	380	6.75	100	55.85	17.68	0.42	18.1	11.55	454	11.6	149.99	39.04	1.79	75.53	77.32	12	76	2.17	149.99	33.66	8.68	4.11	12.79	12.48	197	4.16	299.98	46.45	12.18	0.7	12.88	12.87	553	12.04	99.99
345		02:19:00	0.41	10.68	11.09	12	104	3.2	75	32.03	10.12	1.34	11.46	11.01	753	13.05	100	57.52	17.68	0.42	18.1	11.55	497	11.37	76.92	43.31	1.79	75.53	77.32	12	350	8.44	75	40.92	8.86	4.11	12.97	12.48	660	13.51	99.99	48.82	12.18	0.7	12.88	12.87	257	5.67	75
346		02:34:00	0.41	10.68	11.09	12	0	0	0	-	10.12	1.34	11.46	11.01	453	7.76	99.99	58.32	17.88	0.42	18.3	11.55	408	9.33	299.98	43.31	1.79	75.53	77.32	12	78	1.83	60	40.63	8.86	4.11	12.97	12.48	576	12.2	99.99	46.91	12.36	0.7	13.06	13.21	211	4.66	75
347		02:49:00	0.41	10.68	11.09	12	0	0	0	-	10.28	1.52	11.8	11.28	138	2.61	99.99	52.3	18.11	0.42	18.53	11.55	452	10.01	75	44.68	1.79	75.53	77.32	12	0	0	0	-	9.2	4.11	13.31	12.79	237	5.33	149.99	44.18	12.49	0.7	13.19	13.21	609	13.24	99.99
348		03:04:00	0.41	10.68	11.09	12	0	0	0	-	10.28	1.52	11.8	11.28	0	0	0	-	18.11	0.42	18.53	11.67	205	5.03	75	39.86	1.79	75.53	77.32	12	0	0	0	-	9.2	4.11	13.31	12.79	16	0.43	75	35.9	12.49	0.7	13.19	13.21	13	0.44	75
349		03:19:00	0.41	10.68	11.09	12	0	0	0	-	10.28	1.52	11.8	11.28	0	0	0	-	18.11	0.42	18.53	12.03	214	5.06	99.99	42.18	1.79	75.53	77.32	12	0	0	0	-	9.33	4.11	13.44	12.79	36	0.95	75	35.86	12.8	0.7	13.5	13.42	2	0.14	99.99
350		03:34:00	0.41	10.68	11.09	12	0	0	0	-	10.28	1.52	11.8	11.28	0	0	0	-	18.51	0.42	18.93	12.03	179	4.45	61.22	39.55	1.79	75.53	77.32	12	0	0	0	-	9.33	4.11	13.44	12.79	0	0	0	-	12.8	0.7	13.5	13.42	0	0	0
351		03:49:00	0.41	10.68	11.09	12	0	0	0	-	10.28	1.52	11.8	11.28	0	0	0	-	18.51	0.42	18.93	12.03	0	0	0	-	1.79	75.53	77.32	12	0	0	0	-	9.33	4.11	13.44	12.79	0	0	0	-	12.8	0.7	13.5	13.42	0	0	0
352		04:04:00	0.41	10.68	11.09	12	8	0.45	60	16.79	10.28	1.52	11.8	11.28	0	0	0	-	18.51	0.42	18.93	12.03	0	0	0	-	1.79	75.53	77.32	12	0	0	0	-	9.33	4.11	13.44	12.79	0	0	0	-	12.8	0.7	13.5	13.42	0	0	0
353		04:19:00	0.41	10.8	11.21	12.18	194	5.44	75	35.04	10.28	1.52	11.8	11.28	0	0	0	-	18.51	0.42	18.93	12.03	0	0	0	-	1.79	75.53	77.32	12	0	0	0	-	9.33	4.11	13.44	12.79	0	0	0	-	12.8	0.7	13.5	13.42	0	0	0
354		04:34:00	0.41	10.94	11.35	12.35	162	4.84	75	32.12	10.28	1.52	11.8	11.28	0	0	0	-	18.51	0.42	18.93	12.03	0	0	0	-	1.79	75.53	77.32	12.25	218	5.71	149.99	37.42	9.33	4.11	13.44	12.79	0	0	0	-	12.8	0.7	13.5	13.42	0	0	0
355		04:49:00	0.41	10.94	11.35	12.35	402	10.68	75	37.25	10.28	1.66	11.94	11.58	347	6.77	149.99	50.54	18.51	0.42	18.93	12.03	0	0	0	-	1.79	75.53	77.32	12.25	358	8.18	76.92	43.26	9.33	4.11	13.44	12.79	0	0	0	-	12.8	0.7	13.5	13.42	0	0	0
356		05:04:00	0.41	11.16	11.57	12.6	182	4.98	99.99	35.82	10.53	1.66	12.19	11.58	652	10.61	299.99	60.73	18.51	0.42	18.93	12.03	0	0	0	-	1.79	75.53	77.32	12.53	41	1	99.99	39.63	9.33	4.11	13.44	12.79	0	0	0	-	12.8	0.7	13.5	13.42	17	0.71	60
357		05:19:00	0.41	11.32	11.73	12.71	269	7.56	299.98	34.99	10.53	1.66	12.19	11.58	807	12.74	100	63.1	18.51	0.42	18.93	12.03	0	0	0	-	1.79	75.53	77.32	12.53	123	2.63	75	46.04	9.33	4.11	13.44	12.79	3	0.11	37.5	13.23	12.8	0.7	13.5	13.73	286	6.3	299.98
358		05:34:00	0.41	11.47	11.88	12.71	293	8.2	149.99	35.23	10.53	1.66	12.19	11.58	529	9.21	100	57.24	18.61	0.42	19.03	12.03	212	5.29	75	38.79	1.79	75.53	77.32	12.53	407	8.51	75	47.41	9.33	4.11	13.44	13.02	224	5.63	75	39.38	13.12	0.7	13.82	13.73	480	12.24	99.99
359		05:49:00	0.41	11.47	11.88	12.71	206	5.6	149.99	36.28	10.68	1.66	12.34	11.85	487	8.31	100	57.91	18.79	0.42	19.21	12.32	140	3.29	74.99	41.21	1.79	75.53	77.32	12.53	256	5.78	75	43.35	9.66	4.32	13.98	13.02	536	11.5	149.99	46.04	13.12	0.7	13.82	13.73	502	11.81	76.92
360		06:04:00	0.41	11.62	12.03	12.89	440	11.28	75	38.54	10.68	1.76	12.44	11.85	49	1.84	149.99	21.76	19.11	0.52	19.63	12.32	366	9.67	299.99	36.94	1.79	75.53	77.32	12.53	145	3.46	99.99	41	9.66	4.32	13.98	13.02	248	5.69	75	42.55	13.33	0.7	14.03	13.98	202	5.04	76.92
361		06:19:00	0.41	11.74	12.15	12.89	326	7.75	75	41.6	10.68	1.76	12.44	11.85	0	0	0	-	19.26	0.52	19.78	12.32	286	6.7	149.99	41.96	1.79	75.53	77.32	12.85	1	0.02	21.43	0	9.82	4.32	14.14	13.32	243	5.33	299.97	44.77	13.33	0.7	14.03	13.98	504	12.05	99.99
362		06:34:00	0.41	11.91	12.32	13.07	305	7.34	75	41.23	10.88	1.88	12.76	12.22	333	7	100	47.1	19.38	0.52	19.9	12.32	132	3.5	149.99	37.27	1.92	75.53	77.45	12.85	123	3.08	75	38.45	9.92	4.32	14.24	13.32	127	3.46	74.99	35.67	13.45	0.7	14.15	13.98	398	10.55	99.99
363		06:49:00	0.41	12.07	12.48	13.07	112	3.03	75	36.1	11.01	1.88	12.89	12.22	710	12.43	103.44	56.78	19.38	0.52	19.9	12.32	35	0.99	60	35.23	1.92	75.53	77.45	13.06	1	0.02	149.99	30	10.19	4.32	14.51	13.58	0	0	0	-	13.45	0.7	14.15	13.98	554	13.72	99.99
364		07:04:00	0.41	12.07	12.48	13.07	21	0.73	74.99	25.46	11.01	1.88	12.89	12.22	100	1.93	99.99	51.6	19.38	0.52	19.9	12.32	333	8.46	75	38.59	1.92	75.53	77.45	13.06	27	0.79	75	29.24	10.19	4.32	14.51	13.8	0	0	0	-	13.45	0.7	14.15	14.14	194	4.79	149.99
365		07:19:00	0.41	12.17	12.58	13.34	4	0.17	37.5	5.94	11.01	1.88	12.89	12.47	34	0.99	75	33.89	19.68	0.52	20.2	12.5	114	2.68	75	42.38	1.92	75.53	77.45	13.06	7	0.46	30	12	10.19	4.32	14.51	13.8	0	0	0	-	13.89	0.7	14.59	14.3	73	2.16	75
366		07:34:00	0.41	12.29	12.7	13.34	0	0	0	-	11.2	1.88	13.08	12.47	0	0	0	-	19.68	0.52	20.2	12.5	0	0	0	-	1.92	75.53	77.45	13.06	0	0	0	-	10.19	4.32	14.51	13.8	0	0	0	-	13.89	0.7	14.59	14.3	149	3.94	75
367		07:49:00	0.41	12.4	12.81	13.34	0	0	0	-	11.2	1.88	13.08	12.47	0	0	0	-	19.68	0.52	20.2	12.5	0	0	0	-	1.92	75.53	77.45	13.06	0	0	0	-	10.19	4.32	14.51	13.8	0	0	0	-	13.89	0.7	14.59	14.48	340	8.47	299.98
368		08:04:00	0.41	12.4	12.81	13.34	0	0	0	-	11.2	1.88	13.08	12.47	0	0	0	-	19.68	0.62	20.3	12.63	0	0	0	-	1.92	75.53	77.45	13.06	0	0	0	-	10.19	4.32	14.51	13.8	0	0	0	-	13.89	0.7	14.59	14.48	207	5.32	149.99
369		08:19:00	0.41	12.4	12.81	13.34	0	0	0	-	11.2	1.88	13.08	12.47	0	0	0	-	19.68	0.62	20.3	12.63	0	0	0	-	1.92	75.53	77.45	13.06	0	0	0	-	10.19	4.32	14.51	13.8	0	0	0	-	14.12	0.7	14.82	14.81	2	0.08	50
370		08:34:00	0.41	12.4	12.81	13.34	0	0	0	-	11.2	1.88	13.08	12.47	0	0	0	-	19.68	0.62	20.3	12.63	0	0	0	-	1.92	75.53	77.45	13.06	0	0	0	-	10.19	4.32	14.51	13.8	0	0	0	-	14.12	0.7	14.82	14.81	6	0.24	42.85
371		08:49:00	0.41	12.4	12.81	13.34	0	0	0	-	11.2	1.88	13.08	12.47	0	0	0	-	19.68	0.62	20.3	12.63	0	0	0	-	1.92	75.53	77.45	13.06	0	0	0	-	10.29	4.32	14.61	13.8	0	0	0	-	14.12	0.7	14.82	14.81	0	0	0
372		09:04:00	0.41	12.4	12.81	13.34	0	0	0	-	11.2	1.88	13.08	12.47	0	0	0	-	19.68	0.62	20.3	12.63	0	0	0	-	1.92	75.53	77.45	13.06	0	0	0	-	10.46	4.32	14.78	14	0	0	0	-	14.12	0.7	14.82	14.81	0	0	0
373	2021-11-24	09:45:00	0	0	0	0	1	0.05	20	9.37	0.12	0	0.12	0	0	0	0	-	0	0	0	0	0	0	0	-	0	0	0	0.23	0	0	0	-	0	0	0	0	1	0.05	74.99	10	0	0	0	0	3	0.1	30
374		10:00:00	0	0	0	0	0	0	0	-	0.12	0	0.12	0	20	0.62	75	30.56	0	0	0	0	0	0	0	-	0	0	0	0.23	1	0.02	33.33	0	0	0	0	0	1	0.03	42.85	20	0	0	0	0.14	7	0.35	50
375		10:15:00	0	0	0	0	0	0	0	-	0.12	0.19	0.31	0.26	0	0	0	-	0	0	0	0	0	0	0	-	0	0	0	0.28	0	0	0	-	0	0	0	0.1	0	0	0	-	0	0	0	0.14	66	1.88	60
376		10:30:00	0	0	0	0	0	0	0	-	0.22	0.19	0.41	0.26	0	0	0	-	0	0	0	0	0	0	0	-	0	0.3	0.3	0.28	0	0	0	-	0	0	0	0.1	0	0	0	-	0	0	0	0.14	0	0	0
377		10:45:00	0	0	0	0	0	0	0	-	0.22	0.19	0.41	0.37	0	0	0	-	0	0	0	0	0	0	0	-	0	0.3	0.3	0.28	0	0	0	-	0	0	0	0.1	0	0	0	-	0	0	0	0.14	0	0	0
378		11:00:00	0	0	0	0	0	0	0	-	0.22	0.19	0.41	0.47	0	0	0	-	0	0	0	0	0	0	0	-	0	0.3	0.3	0.28	0	0	0	-	0	0	0	0.1	0	0	0	-	0	0	0	0.14	0	0	0
379		11:15:00	0	0.2	0.2	0	0	0	0	-	0.22	0.19	0.41	0.47	0	0	0	-	0	0	0	0	0	0	0	-	0	0.3	0.3	0.28	0	0	0	-	0	0	0	0.1	0	0	0	-	0	0	0	0.14	0	0	0
380		11:30:00	0	0.2	0.2	0	0	0	0	-	0.22	0.19	0.41	0.47	0	0	0	-	0	0	0	0	0	0	0	-	0	0.3	0.3	0.28	0	0	0	-	0.27	0	0.27	0.2	1	0.06	21.43	7.89	0	0	0	0.14	0	0	0
381		11:45:00	0	0.2	0.2	0	0	0	0	-	0.22	0.19	0.41	0.47	0	0	0	-	0	0	0	0	0	0	0	-	0.1	0.3	0.4	0.28	0	0	0	-	0.27	0	0.27	0.2	0	0	0	-	0	0	0	0.14	0	0	0
382		12:00:00	0	0.2	0.2	0	0	0	0	-	0.22	0.19	0.41	0.47	0	0	0	-	0	0	0	0	0	0	0	-	0.1	0.3	0.4	0.28	0	0	0	-	0.27	0	0.27	0.2	0	0	0	-	0	0	0	0.14	1	0.04	33.33
383		12:15:00	0	0.2	0.2	0	0	0	0	-	0.22	0.19	0.41	0.47	0	0	0	-	0	0	0	0	0	0	0	-	0.1	0.3	0.4	0.28	0	0	0	-	0.27	0	0.27	0.2	0	0	0	-	0	0	0	0.14	0	0	0
384		12:30:00	0	0.2	0.2	0	0	0	0	-	0.22	0.19	0.41	0.47	0	0	0	-	0	0	0	0	0	0	0	-	0.1	0.3	0.4	0.28	0	0	0	-	0.27	0	0.27	0.2	0	0	0	-	0	0	0	0.14	0	0	0
385		12:45:00	0	0.2	0.2	0	0	0	0	-	0.22	0.19	0.41	0.47	0	0	0	-	0.24	0	0.24	0.63	3	0.18	25	13.76	0.1	0.3	0.4	0.28	0	0	0	-	0.27	0	0.27	0.2	0	0	0	-	0	0	0	0.14	0	0	0
386		13:00:00	0	0.2	0.2	0	0	0	0	-	0.22	0.19	0.41	0.47	2	0.1	30	14.52	0.24	0	0.24	0.63	0	0	0	-	0.1	0.3	0.4	0.28	0	0	0	-	0.27	0	0.27	0.2	0	0	0	-	0	0	0	0.14	0	0	0
387		13:15:00	0	0.2	0.2	0.1	0	0	0	-	0.22	0.19	0.41	0.47	0	0	0	-	0.24	0	0.24	0.63	0	0	0	-	0.1	0.3	0.4	0.28	0	0	0	-	0.27	0	0.27	0.2	0	0	0	-	0	0	0	0.14	0	0	0
388		13:30:00	0	0.34	0.34	0.35	8	0.44	50	15.97	0.22	0.19	0.41	0.47	0	0	0	-	0.24	0	0.24	0.63	0	0	0	-	0.1	0.3	0.4	0.28	0	0	0	-	0.27	0	0.27	0.2	0	0	0	-	0.1	0	0.1	0.28	1	0.1	15.79
389		13:45:00	0	0.34	0.34	0.35	0	0	0	-	0.22	0.19	0.41	0.47	0	0	0	-	0.24	0	0.24	0.63	0	0	0	-	0.1	0.51	0.61	0.56	6	0.35	37.5	17.31	0.37	0	0.37	0.4	0	0	0	-	0.1	0.1	0.2	0.28	0	0	0
390		14:00:00	0	0.34	0.34	0.35	0	0	0	-	0.22	0.19	0.41	0.47	0	0	0	-	0.24	0	0.24	0.63	0	0	0	-	0.1	0.51	0.61	0.56	0	0	0	-	0.37	0	0.37	0.4	0	0	0	-	0.1	0.1	0.2	0.28	0	0	0
391		14:15:00	0	0.34	0.34	0.35	0	0	0	-	0.22	0.19	0.41	0.47	0	0	0	-	0.24	0	0.24	0.63	0	0	0	-	0.1	0.51	0.61	0.56	0	0	0	-	0.37	0	0.37	0.4	0	0	0	-	0.1	0.1	0.2	0.28	0	0	0
392		14:30:00	0	0.34	0.34	0.35	0	0	0	-	0.22	0.19	0.41	0.47	0	0	0	-	0.24	0	0.24	0.63	0	0	0	-	0.1	0.51	0.61	0.56	0	0	0	-	0.37	0	0.37	0.4	0	0	0	-	0.1	0.1	0.2	0.28	0	0	0
393		14:45:00	0	0.34	0.34	0.35	0	0	0	-	0.22	0.19	0.41	0.47	0	0	0	-	0.24	0	0.24	0.63	0	0	0	-	0.1	0.51	0.61	0.56	0	0	0	-	0.37	0	0.37	0.4	0	0	0	-	0.1	0.1	0.2	0.28	0	0	0
394		15:00:00	0	0.34	0.34	0.35	0	0	0	-	0.22	0.19	0.41	0.47	0	0	0	-	0.24	0	0.24	0.63	0	0	0	-	0.1	0.51	0.61	0.56	0	0	0	-	0.37	0	0.37	0.4	0	0	0	-	0.1	0.1	0.2	0.28	0	0	0
395		15:15:00	0	0.34	0.34	0.35	0	0	0	-	0.22	0.19	0.41	0.47	0	0	0	-	0.24	0	0.24	0.63	0	0	0	-	0.1	0.51	0.61	0.56	0	0	0	-	0.37	0	0.37	0.4	0	0	0	-	0.1	0.1	0.2	0.28	0	0	0
396		15:30:00	0	0.34	0.34	0.35	0	0	0	-	0.22	0.19	0.41	0.47	0	0	0	-	0.24	0	0.24	0.63	0	0	0	-	0.1	0.51	0.61	0.56	0	0	0	-	0.37	0.1	0.47	0.4	0	0	0	-	0.1	0.1	0.2	0.28	0	0	0
397		15:45:00	0	0.51	0.51	0.5	1	0.09	5.88	0	0.22	0.19	0.41	0.47	0	0	0	-	0.35	0	0.35	0.63	0	0	0	-	0.1	0.51	0.61	0.56	0	0	0	-	0.37	0.1	0.47	0.4	0	0	0	-	0.43	0.1	0.53	0.41	11	0.55	42.85
398		16:00:00	0.1	0.51	0.61	0.5	0	0	0	-	0.22	0.19	0.41	0.47	0	0	0	-	0.35	0	0.35	0.63	0	0	0	-	0.1	0.51	0.61	0.56	0	0	0	-	0.37	0.1	0.47	0.4	0	0	0	-	0.43	0.1	0.53	0.41	0	0	0
399		16:15:00	0.1	0.51	0.61	0.5	0	0	0	-	0.22	0.19	0.41	0.47	0	0	0	-	0.35	0	0.35	0.63	0	0	0	-	0.1	0.51	0.61	0.56	0	0	0	-	0.5	0.1	0.6	0.65	3	0.1	42.85	10.53	0.43	0.1	0.53	0.41	0	0	0
400		16:30:00	0.1	0.51	0.61	0.5	0	0	0	-	0.22	0.19	0.41	0.47	0	0	0	-	0.35	0	0.35	0.63	0	0	0	-	0.1	0.51	0.61	0.56	0	0	0	-	0.5	0.1	0.6	0.65	0	0	0	-	0.43	0.1	0.53	0.41	0	0	0
401		16:45:00	0.1	0.51	0.61	0.5	0	0	0	-	0.22	0.19	0.41	0.47	0	0	0	-	0.35	0	0.35	0.63	0	0	0	-	0.1	0.83	0.93	0.81	0	0	0	-	0.5	0.1	0.6	0.65	0	0	0	-	0.43	0.1	0.53	0.41	0	0	0
402		17:00:00	0.1	0.51	0.61	0.5	0	0	0	-	0.22	0.19	0.41	0.47	0	0	0	-	0.35	0	0.35	0.63	0	0	0	-	0.1	0.83	0.93	0.81	0	0	0	-	0.5	0.1	0.6	0.65	0	0	0	-	0.43	0.1	0.53	0.41	0	0	0
403		17:15:00	0.1	0.51	0.61	0.5	0	0	0	-	0.22	0.19	0.41	0.47	0	0	0	-	0.35	0	0.35	0.63	0	0	0	-	0.1	0.83	0.93	0.81	0	0	0	-	0.5	0.1	0.6	0.65	0	0	0	-	0.43	0.1	0.53	0.41	0	0	0
404		17:30:00	0.1	0.51	0.61	0.5	0	0	0	-	0.22	0.19	0.41	0.47	0	0	0	-	0.58	0	0.58	0.7	0	0	0	-	0.1	0.83	0.93	0.81	0	0	0	-	0.5	0.1	0.6	0.65	0	0	0	-	0.43	0.1	0.53	0.41	0	0	0
405		17:45:00	0.1	0.51	0.61	0.5	0	0	0	-	0.22	0.19	0.41	0.47	0	0	0	-	0.58	0	0.58	0.7	0	0	0	-	0.1	0.83	0.93	0.81	0	0	0	-	0.5	0.1	0.6	0.65	0	0	0	-	0.43	0.1	0.53	0.72	1	0.09	5.56
406		18:00:00	0.1	0.51	0.61	0.5	0	0	0	-	0.22	0.19	0.41	0.47	0	0	0	-	0.58	0	0.58	0.7	0	0	0	-	0.1	0.83	0.93	0.81	0	0	0	-	0.62	0.1	0.72	0.87	0	0	0	-	0.43	0.1	0.53	0.72	1	0.07	6.82
407		18:15:00	0.1	0.51	0.61	0.6	0	0	0	-	0.22	0.19	0.41	0.47	0	0	0	-	0.58	0	0.58	0.7	0	0	0	-	0.1	0.83	0.93	0.81	0	0	0	-	0.62	0.1	0.72	0.87	0	0	0	-	0.43	0.1	0.53	0.72	0	0	0
408		18:30:00	0.1	0.51	0.61	0.6	0	0	0	-	0.22	0.19	0.41	0.71	9	0.54	50	15.69	0.58	0	0.58	0.7	0	0	0	-	0.1	0.83	0.93	0.81	0	0	0	-	0.62	0.1	0.72	0.87	0	0	0	-	0.43	0.1	0.53	0.72	0	0	0
409		18:45:00	0.1	0.72	0.82	0.84	0	0	0	-	0.22	0.19	0.41	0.71	0	0	0	-	0.58	0	0.58	0.7	0	0	0	-	0.1	0.83	0.93	0.81	0	0	0	-	0.62	0.1	0.72	0.87	0	0	0	-	0.43	0.1	0.53	0.72	0	0	0
410		19:00:00	0.1	0.72	0.82	0.84	0	0	0	-	0.22	0.19	0.41	0.71	0	0	0	-	0.58	0	0.58	0.85	0	0	0	-	0.1	0.93	1.03	1.13	3	0.12	27.27	16.44	0.62	0.32	0.94	1.17	0	0	0	-	0.43	0.1	0.53	0.83	0	0	0
411		19:15:00	0.1	0.72	0.82	0.84	0	0	0	-	0.22	0.19	0.41	0.71	0	0	0	-	0.58	0	0.58	0.85	0	0	0	-	0.1	0.93	1.03	1.13	75	2.57	99.99	27.43	0.62	0.32	0.94	1.17	0	0	0	-	0.43	0.1	0.53	1	1	0.11	20
412		19:30:00	0.1	0.72	0.82	0.84	0	0	0	-	0.22	0.19	0.41	0.71	192	4.43	75	42.74	0.58	0	0.58	0.85	0	0	0	-	0.1	0.93	1.03	1.13	546	12.32	149.99	43.88	0.62	0.32	0.94	1.17	136	4.3	60	30.44	0.69	0.1	0.79	1	512	11.61	99.99
413		19:45:00	0.1	0.72	0.82	0.84	164	4.67	60	34.03	0.22	0.19	0.41	0.71	835	14.48	103.44	57.47	0.58	0	0.58	0.96	0	0	0	-	0.1	1.04	1.14	1.13	512	10.85	99.99	46.83	0.62	0.32	0.94	1.17	497	10.98	75	44.88	0.69	0.1	0.79	1.26	300	6.71	100
414		20:00:00	0.1	0.72	0.82	1.02	340	8.73	75	38.76	0.22	0.19	0.41	0.71	936	14.42	103.44	64.75	0.79	0	0.79	1.15	151	4.58	75	32.01	0.1	1.14	1.24	1.13	513	11.47	149.99	44.06	0.72	0.32	1.04	1.34	310	6.55	75	46.91	0.69	0.1	0.79	1.26	609	12.9	99.99
415		20:15:00	0.1	0.87	0.97	1.18	366	8.62	99.99	41.53	0.22	0.19	0.41	0.71	947	14.64	103.44	64.58	0.89	0	0.89	1.15	225	5.75	75	38.37	0.1	1.3	1.4	1.48	7	0.18	60	36.79	0.72	0.32	1.04	1.34	483	10.82	75	44.22	0.81	0.1	0.91	1.36	500	10.66	103.44
416		20:30:00	0.1	0.87	0.97	1.3	417	9.23	149.99	44.67	0.22	0.19	0.41	0.96	592	9.12	103.44	64.94	1.09	0	1.09	1.31	295	7.68	75	37.55	0.1	1.4	1.5	1.48	548	12.18	75	44.49	0.72	0.32	1.04	1.34	645	13.69	75	47.03	0.81	0.1	0.91	1.36	572	12	149.99
417		20:45:00	0.1	1.03	1.13	1.46	384	8.03	149.99	47.09	0.46	0.19	0.65	0.96	908	13.71	103.44	66.05	1.19	0	1.19	1.31	205	5.58	75	35.87	0.1	1.51	1.61	1.48	420	8.56	149.99	48.65	0.86	0.32	1.18	1.55	305	6.47	299.98	46.32	0.95	0.1	1.05	1.59	336	7.46	99.99
418		21:00:00	0.1	1.03	1.13	1.46	531	11.92	99.99	44.2	0.46	0.19	0.65	0.96	981	14.6	103.44	67.01	1.19	0	1.19	1.31	311	8.25	76.92	36.84	0.23	1.65	1.88	1.48	195	4.36	75	44.28	0.86	0.32	1.18	1.55	600	12.28	149.99	48.38	0.95	0.1	1.05	1.59	611	14.01	99.99
419		21:15:00	0.1	1.03	1.13	1.46	389	7.99	149.99	48.16	0.46	0.19	0.65	0.96	922	13.73	103.44	66.9	1.19	0	1.19	1.31	0	0	0	-	0.23	1.77	2	1.75	0	0	0	-	0.86	0.32	1.18	1.55	556	11.32	99.99	48.57	1.05	0.1	1.15	1.83	249	6.16	99.99
420		21:30:00	0.1	1.03	1.13	1.46	491	10.64	76.92	45.57	0.46	0.19	0.65	0.96	750	11.88	100	62.5	1.19	0.1	1.29	1.31	0	0	0	-	0.23	1.77	2	1.75	287	6.06	75	46.24	1.03	0.32	1.35	1.73	394	8.44	99.99	46.27	1.16	0.1	1.26	1.83	602	13.17	99.99
421		21:45:00	0.1	1.24	1.34	1.91	181	4.27	75	42.12	0.46	0.19	0.65	1.23	478	7.56	103.44	63.1	1.44	0.1	1.54	1.48	0	0	0	-	0.23	1.99	2.22	1.75	480	9.87	99.99	48.29	1.03	0.32	1.35	1.73	566	11.52	99.99	48.48	1.16	0.1	1.26	1.83	324	9.39	299.98
422		22:00:00	0.1	1.38	1.48	1.91	497	11.83	149.99	41.71	0.58	0.19	0.77	1.23	899	13.96	149.99	64.05	1.44	0.1	1.54	1.58	296	7.04	75	40.86	0.23	2.21	2.44	2.04	0	0	0	-	1.03	0.32	1.35	1.73	389	8.17	99.99	47.38	1.16	0.1	1.26	1.83	597	13.48	99.99
423		22:15:00	0.1	1.38	1.48	1.91	491	10.76	299.97	45.07	0.58	0.19	0.77	1.23	752	12.38	103.44	60.52	1.59	0.1	1.69	1.78	180	4.83	75	36.14	0.23	2.21	2.44	2.04	0	0	0	-	1.34	0.32	1.66	2.13	288	5.84	99.99	49.14	1.16	0.1	1.26	2.27	220	4.78	99.99
424		22:30:00	0.1	1.38	1.48	1.91	389	8.76	99.99	43.9	0.58	0.19	0.77	1.23	853	13.5	103.44	63.06	1.76	0.1	1.86	1.78	440	10.85	75	40.27	0.23	2.21	2.44	2.04	0	0	0	-	1.48	0.32	1.8	2.13	600	11.69	99.99	51.17	1.31	0.1	1.41	2.27	587	12.76	99.99
425		22:45:00	0.1	1.38	1.48	2.06	343	7.49	299.98	45.32	0.72	0.19	0.91	1.52	391	6.13	103.44	63.48	1.86	0.1	1.96	1.78	0	0	0	-	0.23	2.21	2.44	2.04	0	0	0	-	1.48	0.32	1.8	2.13	629	12.73	99.99	49.04	1.5	0.1	1.6	2.27	596	13.18	99.99
426		23:00:00	0.1	1.51	1.61	2.06	477	10.55	76.92	44.9	0.84	0.19	1.03	1.52	887	13.27	103.44	66.41	1.86	0.1	1.96	1.78	0	0	0	-	0.23	2.21	2.44	2.04	0	0	0	-	1.48	0.32	1.8	2.13	405	7.76	99.99	51.63	1.5	0.1	1.6	2.27	453	11.79	99.99
427		23:15:00	0.1	1.51	1.61	2.16	488	10.77	99.99	45.05	0.84	0.19	1.03	1.52	896	13.71	103.44	65	1.86	0.1	1.96	1.94	276	6.71	76.92	40.68	0.23	2.21	2.44	2.04	0	0	0	-	1.48	0.32	1.8	2.44	255	5.53	99.99	45.9	1.5	0.1	1.6	2.27	333	9.59	75
428		23:30:00	0.1	1.72	1.82	2.34	278	6.03	76.92	45.71	0.84	0.19	1.03	1.52	838	14.1	103.44	59.06	2.03	0.1	2.13	1.94	410	10.6	299.98	38.05	0.23	2.21	2.44	2.04	0	0	0	-	1.77	0.32	2.09	2.44	665	12.86	99.99	51.47	1.63	0.1	1.73	2.49	425	9	99.99
429		23:45:00	0.1	1.72	1.82	2.34	509	11.91	299.98	42.26	0.94	0.19	1.13	2.1	228	4.02	100	56.96	2.16	0.1	2.26	2.09	188	4.76	75	38.77	0.23	2.34	2.57	2.26	15	0.46	75	30.65	1.77	0.32	2.09	2.44	607	12.28	100	48.87	1.63	0.1	1.73	2.49	620	12.95	99.99
430	2021-11-25	00:00:00	0.1	1.72	1.82	2.57	219	5.09	99.99	42.52	0.94	0.19	1.13	2.1	456	8.83	103.44	50.27	2.16	0.1	2.26	2.09	0	0	0	-	0.34	2.34	2.68	2.26	244	5.14	149.99	46.51	1.77	0.32	2.09	2.44	607	11.98	100	50.42	1.63	0.1	1.73	2.6	504	11.44	100
431		00:15:00	0.1	1.97	2.07	2.57	492	11.64	75	41.73	1.15	0.19	1.34	2.1	871	13.29	100	65.42	2.26	0.1	2.36	2.09	0	0	0	-	0.34	2.58	2.92	2.26	362	7.5	76.92	47.95	1.99	0.32	2.31	2.75	260	5.09	75	50.92	1.63	0.1	1.73	2.6	397	10.78	149.99
432		00:30:00	0.1	1.97	2.07	2.67	523	11.61	299.98	44.61	1.15	0.19	1.34	2.1	709	10.88	103.44	65.1	2.26	0.1	2.36	2.09	0	0	0	-	0.34	2.71	3.05	2.26	123	2.54	99.99	47.55	1.99	0.32	2.31	2.75	559	11.05	299.98	50.43	1.9	0.1	2	2.91	279	6	99.99
433		00:45:00	0.1	1.97	2.07	2.67	600	13.14	76.92	45.55	1.26	0.31	1.57	2.1	540	9.04	100	59.44	2.26	0.1	2.36	2.09	0	0	0	-	0.34	2.83	3.17	2.48	0	0	0	-	2.11	0.32	2.43	2.75	620	12.07	99.99	50.85	1.9	0.1	2	2.91	581	13.51	99.99
434		01:00:00	0.1	1.97	2.07	2.67	579	11.66	99.99	49.26	1.26	0.31	1.57	2.1	920	14.51	103.44	63.25	2.48	0.1	2.58	2.33	0	0	0	-	0.34	2.93	3.27	2.48	150	3.43	75	43	2.11	0.32	2.43	2.75	489	9.09	100	53.45	2.04	0.1	2.14	3.1	363	7.87	76.92
435		01:15:00	0.1	2.11	2.21	3	278	6.05	75	45.7	1.26	0.31	1.57	2.1	749	11.88	103.44	63.03	2.48	0.1	2.58	2.33	0	0	0	-	0.34	2.93	3.27	2.58	0	0	0	-	2.11	0.46	2.57	3.01	439	9.31	99.99	46.71	2.21	0.1	2.31	3.1	575	12.85	99.99
436		01:30:00	0.2	2.11	2.31	3	545	12.11	149.99	44.71	1.37	0.31	1.68	2.1	760	12.42	103.44	60.81	2.48	0.1	2.58	2.33	0	0	0	-	0.34	3.13	3.47	2.79	0	0	0	-	2.27	0.46	2.73	3.01	501	9.55	100	51.67	2.21	0.1	2.31	3.1	585	12.11	99.99
437		01:45:00	0.2	2.21	2.41	3	488	10.46	76.92	46.43	1.49	0.31	1.8	2.36	140	2.57	99.99	54.24	2.48	0.1	2.58	2.33	0	0	0	-	0.34	3.13	3.47	2.93	87	2.03	299.97	41.56	2.37	0.71	3.08	3.01	83	1.72	99.99	47.19	2.21	0.1	2.31	3.38	297	6.28	99.99
438		02:00:00	0.2	2.21	2.41	3	584	12.88	75	44.87	1.67	0.31	1.98	2.36	148	2.69	99.99	54.49	2.48	0.1	2.58	2.47	0	0	0	-	0.34	3.33	3.67	2.93	428	9.02	76.92	47.08	2.57	0.71	3.28	3.3	3	0.12	75	12.68	2.38	0.1	2.48	3.38	495	12.05	299.98
439		02:15:00	0.2	2.21	2.41	3	557	11.73	76.91	47.06	1.83	0.41	2.24	2.65	418	7.62	100	54.3	2.58	0.1	2.68	2.47	21	0.67	99.99	27.68	0.34	3.33	3.67	2.93	400	7.6	149.99	51.83	2.67	0.71	3.38	3.3	337	6.9	99.99	48.11	2.38	0.1	2.48	3.38	602	12.9	99.99
440		02:30:00	0.2	2.21	2.41	3.23	223	5.13	299.98	43.08	1.83	0.41	2.24	2.65	753	12.92	149.99	58.03	2.96	0.1	3.06	2.73	139	4.18	99.99	32.28	0.34	3.33	3.67	2.93	546	11.37	75	47.5	2.67	0.71	3.38	3.3	675	13.58	99.99	49.62	2.49	0.1	2.59	3.38	156	4.1	75
441		02:45:00	0.2	2.34	2.54	3.23	620	13.11	75	46.97	1.83	0.41	2.24	2.65	826	14.18	103.44	58.05	3.14	0.1	3.24	2.86	198	5.67	75	34.94	0.34	3.33	3.67	2.93	598	11.63	299.98	50.83	2.67	0.71	3.38	3.3	194	4.58	299.98	41.67	2.49	0.1	2.59	3.38	0	0	0
442		03:00:00	0.2	2.44	2.64	3.23	575	12.79	299.97	44.58	1.83	0.41	2.24	2.65	845	14.1	103.44	59.74	3.46	0.1	3.56	3.08	0	0	0	-	0.34	3.33	3.67	2.93	551	11.5	299.99	47.46	2.96	0.71	3.67	3.47	62	1.34	75	43.44	2.49	0.1	2.59	3.38	0	0	0
443		03:15:00	0.2	2.44	2.64	3.23	506	10.93	76.92	45.99	2.15	0.41	2.56	2.98	100	2.01	100	49.87	3.46	0.1	3.56	3.08	229	6.53	74.99	34.74	0.34	3.65	3.99	3.2	4	0.09	60	52.94	2.96	0.71	3.67	3.47	20	0.55	75	33.03	2.49	0.1	2.59	3.38	0	0	0
444		03:30:00	0.2	2.44	2.64	3.39	414	8.52	100	48.36	2.36	0.41	2.77	2.98	629	11.02	103.44	56.74	3.64	0.1	3.74	3.08	162	4.64	75	34.71	0.43	3.65	4.08	3.2	0	0	0	-	2.96	0.71	3.67	3.47	23	0.52	76.92	42.3	2.49	0.1	2.59	3.38	0	0	0
445		03:45:00	0.2	2.54	2.74	3.39	505	10.62	299.98	47.12	2.36	0.41	2.77	2.98	0	0	0	-	3.64	0.1	3.74	3.08	63	1.83	75	33.15	0.43	3.65	4.08	3.2	0	0	0	-	3.2	0.71	3.91	3.73	0	0	0	-	2.49	0.1	2.59	3.38	0	0	0
446		04:00:00	0.2	2.7	2.9	3.49	585	12.89	149.99	45.18	2.36	0.41	2.77	2.98	0	0	0	-	3.91	0.1	4.01	3.08	195	5.08	299.99	37.97	0.43	3.65	4.08	3.2	0	0	0	-	3.2	0.71	3.91	3.73	0	0	0	-	2.49	0.1	2.59	3.38	157	3.99	75
447		04:15:00	0.2	2.7	2.9	3.67	368	8.49	149.99	42.83	2.36	0.41	2.77	2.98	0	0	0	-	3.91	0.2	4.11	3.08	1	0.02	75	27.27	0.43	3.65	4.08	3.2	0	0	0	-	3.2	0.71	3.91	3.73	0	0	0	-	2.49	0.1	2.59	3.71	302	6.67	99.99
448		04:30:00	0.2	2.81	3.01	3.67	454	9.58	299.98	46.87	2.36	0.41	2.77	2.98	0	0	0	-	3.91	0.2	4.11	3.28	181	5.73	299.98	30.39	0.43	3.65	4.08	3.2	0	0	0	-	3.2	0.71	3.91	3.73	0	0	0	-	2.71	0.1	2.81	3.71	609	13	299.98
449		04:45:00	0.33	2.94	3.27	3.78	413	9.12	75	44.86	2.36	0.41	2.77	2.98	0	0	0	-	3.91	0.2	4.11	3.28	0	0	0	-	0.43	3.65	4.08	3.2	0	0	0	-	3.2	0.71	3.91	3.73	0	0	0	-	2.87	0.1	2.97	3.71	529	10.9	299.98
450		05:00:00	0.33	3.04	3.37	3.78	618	13.32	76.92	46.08	2.36	0.41	2.77	2.98	0	0	0	-	3.91	0.2	4.11	3.28	0	0	0	-	0.43	3.65	4.08	3.3	0	0	0	-	3.2	0.71	3.91	3.73	0	0	0	-	2.87	0.1	2.97	3.71	366	9.72	75
451		05:15:00	0.33	3.16	3.49	3.93	351	7.36	75	47.42	2.36	0.41	2.77	2.98	0	0	0	-	3.91	0.2	4.11	3.28	0	0	0	-	0.43	3.65	4.08	3.3	0	0	0	-	3.2	0.71	3.91	3.73	0	0	0	-	3.08	0.2	3.28	3.96	492	10.31	99.99
452		05:30:00	0.33	3.29	3.62	3.93	592	12.17	299.98	48.44	2.36	0.41	2.77	2.98	0	0	0	-	3.91	0.2	4.11	3.28	0	0	0	-	0.43	3.65	4.08	3.3	219	5.2	73.17	41.84	3.2	0.71	3.91	3.73	0	0	0	-	3.22	0.2	3.42	3.96	412	10.65	99.99
453		05:45:00	0.33	3.44	3.77	4.1	433	9.45	76.92	45.36	2.54	0.41	2.95	3.21	337	6.51	103.44	51.41	3.91	0.2	4.11	3.28	25	0.9	60	27.78	0.43	3.81	4.24	3.47	146	3.45	61.22	41.99	3.41	0.71	4.12	3.89	291	6.67	99.99	42.8	3.36	0.2	3.56	3.96	331	6.64	99.99
454		06:00:00	0.33	3.56	3.89	4.27	404	8.98	149.99	44.77	2.54	0.41	2.95	3.21	724	12.95	103.44	55.63	4.25	0.2	4.45	3.28	363	9.9	299.99	36.16	0.43	4.01	4.44	3.47	308	6.39	149.99	47.66	3.61	0.71	4.32	3.89	517	10.79	299.98	46.98	3.58	0.2	3.78	4.15	479	10.38	99.99
455		06:15:00	0.33	3.75	4.08	4.27	504	11.29	99.99	44.27	2.64	0.56	3.2	3.42	424	7.9	100	53.34	4.39	0.2	4.59	3.28	157	3.64	149.99	42.6	0.43	4.01	4.44	3.47	157	3.26	75	47.21	3.73	0.71	4.44	3.89	464	9.72	99.99	46.7	3.82	0.2	4.02	4.35	427	9.58	99.99
456		06:30:00	0.33	3.75	4.08	4.27	209	5.03	99.99	40.54	2.64	0.56	3.2	3.42	377	7.56	99.99	49.35	4.39	0.2	4.59	3.4	92	2.55	75	34.44	0.43	4.01	4.44	3.47	249	5.23	99.99	46.89	3.73	0.71	4.44	3.89	244	4.82	76.92	50.07	3.82	0.2	4.02	4.35	617	12.75	99.99
457		06:45:00	0.33	3.88	4.21	4.27	222	5.42	75	40.53	2.64	0.83	3.47	3.42	594	11.58	149.99	51.03	4.74	0.2	4.94	3.64	61	1.81	99.99	31.52	0.43	4.01	4.44	3.47	259	6.08	75	41.79	3.85	0.71	4.56	4.25	154	3.78	149.99	40.21	3.82	0.2	4.02	4.59	299	5.87	99.99
458		07:00:00	0.33	4.01	4.34	4.5	150	3.52	75	41.05	2.64	0.83	3.47	3.52	153	3.49	99.99	42.51	4.84	0.2	5.04	3.64	295	8.04	149.99	36.15	0.43	4.46	4.89	3.66	96	1.82	75	52.52	3.97	0.71	4.68	4.25	471	10.73	99.99	43.11	4.26	0.2	4.46	4.59	439	11.35	99.99
459		07:15:00	0.33	4.16	4.49	4.5	157	4.73	99.99	32.11	2.94	0.83	3.77	3.76	64	2.01	75	30.9	4.84	0.2	5.04	3.64	1	0.13	12.5	3.8	0.43	4.46	4.89	3.66	0	0	0	-	3.97	0.71	4.68	4.25	4	0.12	50	8.11	4.36	0.2	4.56	4.79	287	7.61	99.99
460		07:30:00	0.33	4.16	4.49	4.5	0	0	0	-	2.94	0.83	3.77	3.76	29	0.68	99.99	40.74	4.84	0.2	5.04	3.74	0	0	0	-	0.43	4.46	4.89	3.94	5	0.23	42.85	21.58	3.97	0.71	4.68	4.25	14	0.48	60	24.92	4.36	0.2	4.56	4.79	306	7.64	299.98
461		07:45:00	0.33	4.16	4.49	4.5	0	0	0	-	2.94	0.83	3.77	3.76	34	1.01	75	31.19	4.94	0.2	5.14	3.74	3	0.11	60	22.73	0.43	4.71	5.14	3.94	3	0.12	99.99	16.9	3.97	0.71	4.68	4.25	24	0.67	75	32.92	4.36	0.2	4.56	4.79	76	2.08	75
462		08:00:00	0.33	4.16	4.49	4.5	0	0	0	-	2.94	0.83	3.77	4.21	1	0.03	75	17.65	4.94	0.2	5.14	3.74	0	0	0	-	0.43	4.71	5.14	3.94	0	0	0	-	3.97	0.71	4.68	4.25	0	0	0	-	4.57	0.2	4.77	4.93	293	7.27	75
463		08:15:00	0.33	4.16	4.49	4.5	0	0	0	-	2.94	1.11	4.05	4.21	13	0.51	60.24	23.45	4.94	0.2	5.14	3.74	0	0	0	-	0.43	4.71	5.14	3.94	0	0	0	-	3.97	0.71	4.68	4.25	0	0	0	-	4.68	0.2	4.88	5.2	83	2.07	75
464		08:30:00	0.33	4.16	4.49	4.5	0	0	0	-	2.94	1.11	4.05	4.21	0	0	0	-	4.94	0.2	5.14	3.74	0	0	0	-	0.43	4.71	5.14	3.94	0	0	0	-	3.97	0.71	4.68	4.25	0	0	0	-	4.68	0.2	4.88	5.2	0	0	0
465		08:45:00	0.33	4.16	4.49	4.5	0	0	0	-	2.94	1.11	4.05	4.21	0	0	0	-	4.94	0.2	5.14	3.74	0	0	0	-	0.43	4.71	5.14	3.94	0	0	0	-	3.97	0.71	4.68	4.25	0	0	0	-	4.68	0.2	4.88	5.2	0	0	0
466		09:00:00	0.33	4.16	4.49	4.5	0	0	0	-	2.94	1.11	4.05	4.21	0	0	0	-	4.94	0.2	5.14	3.74	0	0	0	-	0.43	4.71	5.14	3.94	0	0	0	-	3.97	0.71	4.68	4.25	0	0	0	-	4.68	0.2	4.88	5.2	0	0	0
467		09:15:00	0.33	4.16	4.49	4.5	0	0	0	-	2.94	1.11	4.05	4.21	0	0	0	-	4.94	0.2	5.14	3.74	0	0	0	-	0.43	4.71	5.14	3.94	0	0	0	-	3.97	0.71	4.68	4.25	0	0	0	-	4.68	0.2	4.88	5.2	0	0	0
468		09:30:00	0.33	4.16	4.49	4.5	0	0	0	-	2.94	1.11	4.05	4.21	0	0	0	-	4.94	0.2	5.14	3.74	0	0	0	-	0.43	4.71	5.14	3.94	0	0	0	-	3.97	0.71	4.68	4.25	0	0	0	-	4.68	0.2	4.88	5.2	0	0	0
469		09:45:00	0.33	4.16	4.49	4.5	0	0	0	-	2.94	1.11	4.05	4.21	0	0	0	-	4.94	0.2	5.14	3.74	0	0	0	-	0.43	4.71	5.14	3.94	0	0	0	-	3.97	0.71	4.68	4.25	0	0	0	-	4.68	0.2	4.88	5.2	0	0	0
470		10:00:00	0.33	4.16	4.49	4.5	0	0	0	-	2.94	1.11	4.05	4.21	0	0	0	-	4.94	0.2	5.14	3.74	0	0	0	-	0.43	4.71	5.14	3.94	0	0	0	-	3.97	0.71	4.68	4.25	0	0	0	-	4.68	0.2	4.88	5.2	0	0	0
471		10:15:00	0.33	4.16	4.49	4.5	0	0	0	-	2.94	1.11	4.05	4.21	0	0	0	-	4.94	0.2	5.14	3.74	0	0	0	-	0.43	4.71	5.14	3.94	0	0	0	-	3.97	0.71	4.68	4.25	0	0	0	-	4.68	0.2	4.88	5.2	0	0	0
472		10:30:00	0.33	4.16	4.49	4.5	0	0	0	-	2.94	1.11	4.05	4.21	0	0	0	-	4.94	0.2	5.14	3.74	0	0	0	-	0.43	4.71	5.14	3.94	0	0	0	-	3.97	0.71	4.68	4.25	1	0.01	60	0	4.68	0.2	4.88	5.2	0	0	0
473		10:45:00	0.33	4.16	4.49	4.5	0	0	0	-	2.94	1.11	4.05	4.21	0	0	0	-	4.94	0.2	5.14	3.74	0	0	0	-	0.43	4.71	5.14	3.94	0	0	0	-	4.21	0.71	4.92	4.39	0	0	0	-	4.68	0.2	4.88	5.2	0	0	0
474		11:00:00	0.33	4.16	4.49	4.5	0	0	0	-	2.94	1.11	4.05	4.21	0	0	0	-	4.94	0.2	5.14	3.74	0	0	0	-	0.43	4.71	5.14	3.94	0	0	0	-	4.21	0.71	4.92	4.5	0	0	0	-	4.68	0.2	4.88	5.2	0	0	0
475		11:15:00	0.33	4.16	4.49	4.61	1	0.08	15.79	6.52	2.94	1.11	4.05	4.21	0	0	0	-	4.94	0.2	5.14	3.74	0	0	0	-	0.43	4.71	5.14	3.94	0	0	0	-	4.21	0.71	4.92	4.5	0	0	0	-	4.68	0.2	4.88	5.2	0	0	0
476		11:30:00	0.33	4.32	4.65	4.79	10	0.41	42.85	23.36	2.94	1.11	4.05	4.21	0	0	0	-	4.94	0.4	5.34	3.74	0	0	0	-	0.43	4.71	5.14	3.94	0	0	0	-	4.21	0.71	4.92	4.5	0	0	0	-	4.68	0.2	4.88	5.2	0	0	0
477		11:45:00	0.33	4.53	4.86	4.79	48	1.46	60	29.79	2.94	1.11	4.05	4.21	0	0	0	-	5.19	0.4	5.59	4.08	4	0.29	42.85	13.64	0.43	4.71	5.14	3.94	0	0	0	-	4.21	0.71	4.92	4.5	0	0	0	-	4.82	0.2	5.02	5.2	79	2.52	75
478		12:00:00	0.33	4.53	4.86	4.79	0	0	0	-	2.94	1.11	4.05	4.21	0	0	0	-	5.19	0.4	5.59	4.08	3	0.23	30	15.33	0.43	4.71	5.14	3.94	0	0	0	-	4.21	0.71	4.92	4.5	0	0	0	-	4.82	0.2	5.02	5.35	1	0.05	10.71
479		12:15:00	0.33	4.53	4.86	4.79	0	0	0	-	2.94	1.11	4.05	4.21	0	0	0	-	5.19	0.4	5.59	4.08	0	0	0	-	0.43	4.71	5.14	3.94	0	0	0	-	4.21	0.71	4.92	4.5	0	0	0	-	4.82	0.2	5.02	5.35	0	0	0
480		12:30:00	0.33	4.53	4.86	4.79	0	0	0	-	2.94	1.11	4.05	4.21	0	0	0	-	5.19	0.4	5.59	4.08	0	0	0	-	0.43	4.71	5.14	3.94	0	0	0	-	4.21	0.71	4.92	4.5	0	0	0	-	4.82	0.2	5.02	5.35	0	0	0
481		12:45:00	0.33	4.53	4.86	4.79	0	0	0	-	2.94	1.11	4.05	4.21	0	0	0	-	5.19	0.4	5.59	4.08	0	0	0	-	0.43	4.71	5.14	3.94	0	0	0	-	4.34	0.71	5.05	4.5	0	0	0	-	4.82	0.2	5.02	5.35	0	0	0
482		13:00:00	0.33	4.53	4.86	4.79	0	0	0	-	2.94	1.11	4.05	4.21	0	0	0	-	5.19	0.4	5.59	4.08	0	0	0	-	0.43	4.71	5.14	3.94	0	0	0	-	4.34	0.71	5.05	4.5	0	0	0	-	4.82	0.2	5.02	5.35	0	0	0
483		13:15:00	0.33	4.53	4.86	4.79	0	0	0	-	2.94	1.11	4.05	4.21	0	0	0	-	5.19	0.4	5.59	4.08	0	0	0	-	0.43	4.71	5.14	3.94	0	0	0	-	4.34	0.71	5.05	4.5	0	0	0	-	4.82	0.2	5.02	5.35	0	0	0
484		13:30:00	0.33	4.53	4.86	4.79	0	0	0	-	2.94	1.11	4.05	4.21	0	0	0	-	5.19	0.4	5.59	4.08	0	0	0	-	0.43	4.71	5.14	3.94	0	0	0	-	4.34	0.71	5.05	4.5	0	0	0	-	4.82	0.2	5.02	5.35	0	0	0
485		13:45:00	0.33	4.53	4.86	4.79	0	0	0	-	2.94	1.11	4.05	4.21	0	0	0	-	5.19	0.4	5.59	4.08	0	0	0	-	0.43	4.71	5.14	3.94	0	0	0	-	4.34	0.71	5.05	4.5	0	0	0	-	4.82	0.2	5.02	5.35	0	0	0
486		14:00:00	0.33	4.53	4.86	4.79	0	0	0	-	2.94	1.11	4.05	4.21	0	0	0	-	5.19	0.4	5.59	4.08	0	0	0	-	0.43	4.71	5.14	3.94	0	0	0	-	4.34	0.71	5.05	4.68	0	0	0	-	4.82	0.2	5.02	5.35	0	0	0
487		14:15:00	0.33	4.53	4.86	4.79	0	0	0	-	2.94	1.11	4.05	4.21	0	0	0	-	5.19	0.4	5.59	4.08	0	0	0	-	0.43	4.71	5.14	3.94	0	0	0	-	4.51	0.71	5.22	4.68	0	0	0	-	4.82	0.2	5.02	5.35	0	0	0
488		14:30:00	0.33	4.53	4.86	4.79	1	0.06	8.57	0	2.94	1.11	4.05	4.21	0	0	0	-	5.19	0.4	5.59	4.08	0	0	0	-	0.43	4.71	5.14	3.94	0	0	0	-	4.51	0.71	5.22	4.68	0	0	0	-	4.82	0.2	5.02	5.35	0	0	0
489		14:45:00	0.33	4.53	4.86	4.79	0	0	0	-	2.94	1.11	4.05	4.21	0	0	0	-	5.19	0.4	5.59	4.08	0	0	0	-	0.43	4.71	5.14	3.94	0	0	0	-	4.51	0.71	5.22	4.68	0	0	0	-	4.82	0.2	5.02	5.35	0	0	0
490		15:00:00	0.33	4.53	4.86	4.79	0	0	0	-	2.94	1.11	4.05	4.21	0	0	0	-	5.19	0.4	5.59	4.08	0	0	0	-	0.43	4.71	5.14	3.94	0	0	0	-	4.51	0.71	5.22	4.68	0	0	0	-	4.82	0.2	5.02	5.35	0	0	0
491		15:15:00	0.33	4.53	4.86	4.79	0	0	0	-	2.94	1.11	4.05	4.21	0	0	0	-	5.19	0.4	5.59	4.08	0	0	0	-	0.43	4.71	5.14	3.94	0	0	0	-	4.51	0.71	5.22	4.68	0	0	0	-	4.82	0.2	5.02	5.35	0	0	0
492		15:30:00	0.33	4.53	4.86	4.79	0	0	0	-	2.94	1.11	4.05	4.21	0	0	0	-	5.19	0.4	5.59	4.08	0	0	0	-	0.43	4.71	5.14	3.94	0	0	0	-	4.51	0.71	5.22	4.68	0	0	0	-	4.82	0.2	5.02	5.35	0	0	0
493		15:45:00	0.33	4.53	4.86	4.79	0	0	0	-	2.94	1.11	4.05	4.31	0	0	0	-	5.19	0.4	5.59	4.08	0	0	0	-	0.43	4.71	5.14	3.94	0	0	0	-	4.51	0.71	5.22	4.68	0	0	0	-	5.06	0.2	5.26	5.56	13	0.64	50
494		16:00:00	0.33	4.53	4.86	4.79	0	0	0	-	2.94	1.21	4.15	4.31	16	0.66	60	21.97	5.19	0.4	5.59	4.08	0	0	0	-	0.43	4.71	5.14	3.94	0	0	0	-	4.51	0.71	5.22	4.68	0	0	0	-	5.06	0.2	5.26	5.56	0	0	0
495		16:15:00	0.43	4.82	5.25	5.11	2	0.12	37.5	8.7	2.94	1.21	4.15	4.31	0	0	0	-	5.19	0.4	5.59	4.08	0	0	0	-	0.43	4.71	5.14	3.94	0	0	0	-	4.51	0.71	5.22	4.68	0	0	0	-	5.06	0.2	5.26	5.56	0	0	0
496		16:30:00	0.43	4.82	5.25	5.11	0	0	0	-	2.94	1.21	4.15	4.31	0	0	0	-	5.19	0.4	5.59	4.08	0	0	0	-	0.43	4.71	5.14	3.94	0	0	0	-	4.81	0.71	5.52	4.92	0	0	0	-	5.06	0.2	5.26	5.56	0	0	0
497		16:45:00	0.43	4.82	5.25	5.11	0	0	0	-	2.94	1.21	4.15	4.31	0	0	0	-	5.19	0.4	5.59	4.08	0	0	0	-	0.43	4.71	5.14	3.94	0	0	0	-	4.81	0.71	5.52	4.92	0	0	0	-	5.06	0.2	5.26	5.56	0	0	0
498		17:00:00	0.43	4.82	5.25	5.11	0	0	0	-	2.94	1.21	4.15	4.31	0	0	0	-	5.29	0.4	5.69	4.08	0	0	0	-	0.43	4.71	5.14	3.94	0	0	0	-	4.81	0.71	5.52	4.92	0	0	0	-	5.06	0.2	5.26	5.56	0	0	0
499		17:15:00	0.43	4.82	5.25	5.11	0	0	0	-	2.94	1.21	4.15	4.31	0	0	0	-	5.52	0.4	5.92	4.27	0	0	0	-	0.43	4.91	5.34	4.27	0	0	0	-	4.81	0.71	5.52	4.92	0	0	0	-	5.06	0.2	5.26	5.56	0	0	0
500		17:30:00	0.43	4.82	5.25	5.11	0	0	0	-	2.94	1.21	4.15	4.31	0	0	0	-	5.52	0.4	5.92	4.27	0	0	0	-	0.43	5.13	5.56	4.27	0	0	0	-	4.81	0.71	5.52	4.92	0	0	0	-	5.06	0.2	5.26	5.56	0	0	0
501		17:45:00	0.43	4.82	5.25	5.11	0	0	0	-	2.94	1.21	4.15	4.31	0	0	0	-	5.52	0.4	5.92	4.27	0	0	0	-	0.43	5.13	5.56	4.27	0	0	0	-	4.81	0.71	5.52	4.92	0	0	0	-	5.06	0.2	5.26	5.56	0	0	0
502		18:00:00	0.43	4.82	5.25	5.11	0	0	0	-	2.94	1.21	4.15	4.31	0	0	0	-	5.52	0.4	5.92	4.27	0	0	0	-	0.43	5.13	5.56	4.27	0	0	0	-	4.81	0.71	5.52	5.04	0	0	0	-	5.06	0.2	5.26	5.66	0	0	0
503		18:15:00	0.43	4.82	5.25	5.11	0	0	0	-	2.94	1.21	4.15	4.31	0	0	0	-	5.52	0.4	5.92	4.27	0	0	0	-	0.43	5.13	5.56	4.27	0	0	0	-	4.81	0.71	5.52	5.04	0	0	0	-	5.06	0.2	5.26	5.76	5	0.29	42.85
504		18:30:00	0.43	4.82	5.25	5.11	0	0	0	-	2.94	1.21	4.15	4.31	0	0	0	-	5.52	0.4	5.92	4.27	0	0	0	-	0.43	5.13	5.56	4.27	0	0	0	-	4.81	0.71	5.52	5.04	0	0	0	-	5.06	0.2	5.26	5.76	0	0	0
505		18:45:00	0.43	4.82	5.25	5.11	0	0	0	-	2.94	1.21	4.15	4.31	0	0	0	-	5.52	0.4	5.92	4.27	0	0	0	-	0.43	5.13	5.56	4.6	0	0	0	-	4.81	0.71	5.52	5.04	0	0	0	-	5.06	0.2	5.26	5.76	0	0	0
506		19:00:00	0.43	4.82	5.25	5.11	0	0	0	-	3.14	1.21	4.35	4.69	1	0.06	8.33	0	5.52	0.4	5.92	4.55	0	0	0	-	0.43	5.29	5.72	4.6	0	0	0	-	4.91	0.71	5.62	5.17	0	0	0	-	5.06	0.2	5.26	5.98	0	0	0
507		19:15:00	0.43	4.92	5.35	5.33	0	0	0	-	3.14	1.21	4.35	4.69	0	0	0	-	5.52	0.4	5.92	4.55	0	0	0	-	0.43	5.29	5.72	4.6	0	0	0	-	4.91	0.71	5.62	5.3	71	2.58	60	24.8	5.06	0.2	5.26	5.98	26	1.27	60
508		19:30:00	0.43	4.92	5.35	5.33	26	0.98	50	23.59	3.14	1.21	4.35	4.69	161	3.75	75	42.55	5.52	0.4	5.92	4.55	0	0	0	-	0.43	5.29	5.72	4.6	151	4.67	60	31.62	4.91	0.71	5.62	5.3	450	10.65	75	41.6	5.06	0.2	5.26	5.98	276	5.83	149.99
509		19:45:00	0.43	5.02	5.45	5.33	252	6.24	299.98	39.6	3.14	1.21	4.35	4.69	841	14.6	103.44	57.4	5.62	0.4	6.02	4.73	50	1.95	149.99	23.29	0.43	5.29	5.72	4.6	576	12.42	75	46.19	4.91	0.71	5.62	5.3	513	10.65	99.99	47.68	5.27	0.2	5.47	6.23	398	8.64	99.99
510		20:00:00	0.43	5.02	5.45	5.52	405	10.45	75	38.43	3.14	1.21	4.35	4.69	914	14.73	103.44	61.97	5.72	0.4	6.12	4.73	283	7.61	75	36.05	0.43	5.29	5.72	4.6	596	12.56	299.99	47.17	4.91	0.71	5.62	5.3	340	7.02	299.98	47.71	5.51	0.2	5.71	6.23	491	10.33	100
511		20:15:00	0.43	5.02	5.45	5.52	448	10.9	76.92	40.65	3.27	1.21	4.48	4.69	862	13.47	103.44	63.9	5.82	0.4	6.22	4.73	219	6.47	299.98	32.39	0.43	5.39	5.82	4.82	223	4.88	149.99	45.04	4.91	0.71	5.62	5.3	458	9.39	76.92	48.29	5.51	0.2	5.71	6.23	657	13.55	149.99
512		20:30:00	0.43	5.2	5.63	5.63	261	6.86	75	37.83	3.27	1.21	4.48	4.69	798	12.28	299.98	64.39	5.82	0.4	6.22	4.73	426	10.8	149.99	38.71	0.43	5.53	5.96	4.82	585	12.44	75	46.54	5.13	0.71	5.84	5.5	445	9.19	149.99	47.88	5.51	0.2	5.71	6.34	394	8.06	149.99
513		20:45:00	0.43	5.2	5.63	5.89	371	8.72	76.92	42	3.27	1.21	4.48	4.69	496	7.91	100	62.62	5.82	0.4	6.22	4.73	465	10.25	99.99	44.62	0.43	5.53	5.96	4.82	640	12.52	75	50.88	5.13	0.71	5.84	5.5	581	12.55	99.99	45.86	5.51	0.2	5.71	6.34	528	11.13	100
514		21:00:00	0.43	5.32	5.75	5.89	360	9.35	99.99	38.17	3.27	1.21	4.48	4.93	804	13.94	103.44	57.33	6.04	0.4	6.44	5.1	127	3.02	75	41.43	0.43	5.53	5.96	4.94	341	7.03	75	48.34	5.13	0.71	5.84	5.5	526	10.43	99.99	50.17	5.73	0.2	5.93	6.57	374	8.56	99.99
515		21:15:00	0.43	5.43	5.86	5.89	298	7.59	299.98	38.88	3.38	1.21	4.59	4.93	797	12.7	100	62.35	6.3	0.4	6.7	5.1	361	8.04	99.99	44.18	0.43	5.75	6.18	5.15	235	5.02	75	46.2	5.13	0.71	5.84	5.65	454	9.63	76.92	46.94	5.73	0.2	5.93	6.57	567	12.97	99.99
516		21:30:00	0.43	5.43	5.86	5.89	364	8.43	76.92	42.81	3.38	1.21	4.59	4.93	886	14.14	103.44	62.33	6.3	0.4	6.7	5.1	347	7.71	149.99	44.33	0.43	5.96	6.39	5.15	636	12.7	75	49.56	5.38	0.71	6.09	5.65	588	11.83	99.99	49.5	5.96	0.2	6.16	6.74	490	10.53	99.99
517		21:45:00	0.43	5.55	5.98	6.09	312	7.8	75	39.54	3.38	1.21	4.59	5.26	362	6.29	100	57.3	6.43	0.4	6.83	5.24	128	3.45	75	36.66	0.43	6.08	6.51	5.15	282	5.78	75	48.28	5.38	0.71	6.09	5.65	341	6.85	75	49.12	5.96	0.2	6.16	7.03	219	4.82	99.99
518		22:00:00	0.43	5.55	5.98	6.09	416	10.11	76.92	40.86	3.62	1.21	4.83	5.26	781	12.15	103.44	63.78	6.43	0.4	6.83	5.24	0	0	0	-	0.43	6.4	6.83	5.5	1	0.06	7.89	0	5.49	0.71	6.2	5.82	535	10.76	149.99	49.64	6.1	0.2	6.3	7.03	600	13.38	103.44
519		22:15:00	0.43	5.65	6.08	6.23	483	10.66	299.98	44.88	3.62	1.21	4.83	5.26	869	13.81	103.44	62.68	6.43	0.4	6.83	5.24	0	0	0	-	0.43	6.4	6.83	5.5	345	7.32	149.99	46.7	5.49	0.71	6.2	6.09	308	6.4	99.99	47.88	6.1	0.2	6.3	7.03	606	13.63	100
520		22:30:00	0.43	5.76	6.19	6.23	269	5.81	149.99	45.91	3.62	1.21	4.83	5.26	618	9.94	299.98	61.73	6.43	0.4	6.83	5.24	0	0	0	-	0.43	6.51	6.94	5.5	550	11.06	76.92	49.32	5.75	0.71	6.46	6.09	551	11.01	99.99	49.73	6.2	0.2	6.4	7.21	283	5.93	99.99
521		22:45:00	0.43	5.76	6.19	6.23	544	11.91	76.92	45.32	3.62	1.21	4.83	5.26	626	10.6	149.99	58.57	6.77	0.4	7.17	5.43	0	0	0	-	0.43	6.65	7.08	5.5	485	9.31	76.92	51.77	5.75	0.71	6.46	6.09	706	13.63	149.99	51.58	6.2	0.2	6.4	7.21	507	12.68	76.92
522		23:00:00	0.43	5.86	6.29	6.52	268	6.24	75	42.97	3.62	1.21	4.83	5.26	488	7.23	103.44	67.25	6.77	0.4	7.17	5.65	15	0.59	299.98	23.93	0.43	6.93	7.36	5.79	0	0	0	-	5.75	0.71	6.46	6.09	660	12.95	99.99	50.68	6.36	0.2	6.56	7.48	320	6.56	99.99
523		23:15:00	0.43	5.86	6.29	6.52	492	11.39	76.92	42.77	3.85	1.21	5.06	5.61	537	8.59	100	62.12	6.87	0.4	7.27	5.65	506	11.32	99.99	43.92	0.56	6.93	7.49	5.79	21	0.67	60	28.43	5.93	0.71	6.64	6.4	170	3.6	99.99	46.83	6.48	0.2	6.68	7.48	621	13.29	99.99
524		23:30:00	0.43	5.96	6.39	6.71	286	6.46	75	44.12	3.85	1.34	5.19	5.61	884	13.63	149.99	64.64	7.02	0.4	7.42	5.65	89	2.28	99.99	38.6	0.56	6.93	7.49	5.79	0	0	0	-	6.05	0.71	6.76	6.4	678	13.02	100	51.65	6.48	0.2	6.68	7.48	615	13.08	99.99
525		23:45:00	0.43	6.07	6.5	6.71	487	11.03	76.92	43.55	3.85	1.34	5.19	5.61	698	11.63	149.99	59.43	7.25	0.4	7.65	5.98	0	0	0	-	0.56	6.93	7.49	5.79	0	0	0	-	6.05	0.71	6.76	6.4	698	13.18	99.99	52.55	6.65	0.2	6.85	7.6	405	9.21	149.99
526	2021-11-26	00:00:00	0.43	6.07	6.5	6.71	377	9.31	75	39.94	3.85	1.34	5.19	5.61	512	7.84	149.99	64.89	7.25	0.4	7.65	5.98	305	7.63	75	39.38	0.56	6.93	7.49	5.79	0	0	0	-	6.21	0.71	6.92	6.4	554	10.08	99.99	54.22	6.65	0.2	6.85	7.6	678	13.7	100
527		00:15:00	0.43	6.4	6.83	7.04	0	0	0	-	3.99	1.45	5.44	5.86	703	11.61	100	60.32	7.35	0.4	7.75	5.98	265	6.09	75	42.89	0.56	6.93	7.49	5.79	0	0	0	-	6.21	0.75	6.96	6.4	238	5.18	99.99	45.14	6.65	0.2	6.85	7.6	274	5.48	99.99
528		00:30:00	0.43	6.4	6.83	7.04	0	0	0	-	3.99	1.45	5.44	5.86	731	11.95	299.99	60.98	7.64	0.4	8.04	5.98	38	1.23	75	31.71	0.56	6.93	7.49	5.79	0	0	0	-	6.31	0.75	7.06	6.73	141	3.32	76.92	41.37	6.78	0.2	6.98	7.95	611	12.87	100
529		00:45:00	0.43	6.4	6.83	7.04	0	0	0	-	4.24	1.55	5.79	6.29	258	4.41	100	58.18	7.64	0.4	8.04	5.98	146	3.6	75	39.82	0.56	7.09	7.65	6.1	422	8.84	75	47.39	6.43	0.75	7.18	6.73	682	13.25	149.99	51.41	6.78	0.2	6.98	7.95	657	13.35	100
530		01:00:00	0.43	6.4	6.83	7.04	0	0	0	-	4.24	1.55	5.79	6.29	817	13.43	103.44	60.55	7.64	0.4	8.04	5.98	556	13	75.03	42.3	0.56	7.35	7.91	6.1	412	8.09	99.99	50.48	6.43	0.75	7.18	6.73	791	14.41	100	54.68	6.78	0.2	6.98	7.95	585	13.09	100
531		01:15:00	0.43	6.4	6.83	7.04	0	0	0	-	4.24	1.55	5.79	6.29	720	11.49	103.44	62.34	7.95	0.4	8.35	6.31	173	4.18	76.92	41.04	0.56	7.55	8.11	6.44	24	0.53	99.99	45.14	6.62	0.75	7.37	6.73	605	11.36	99.99	52.96	6.88	0.2	7.08	8.17	355	7.01	299.99
532		01:30:00	0.43	6.4	6.83	7.04	0	0	0	-	4.36	1.55	5.91	6.29	841	13.45	103.44	62.11	8.05	0.4	8.45	6.31	456	10.29	75	43.94	0.56	7.65	8.21	6.44	434	8.45	99.99	50.61	6.62	0.75	7.37	6.73	613	11.4	100	53.38	7.02	0.2	7.22	8.17	670	13.32	99.99
533		01:45:00	0.43	6.4	6.83	7.04	0	0	0	-	4.36	1.55	5.91	6.29	599	9.24	103.44	64.64	8.05	0.4	8.45	6.31	466	10.78	99.99	42.91	0.56	7.79	8.35	6.44	121	2.49	75	47.9	6.87	0.75	7.62	6.92	308	6.04	99.99	50.63	7.02	0.2	7.22	8.17	686	13.31	100
534		02:00:00	0.43	6.4	6.83	7.04	263	6.65	99.99	38.96	4.36	1.55	5.91	6.44	359	5.91	103.44	60.3	8.05	0.4	8.45	6.31	435	10.54	99.99	40.82	0.56	7.79	8.35	6.54	41	0.97	299.97	41.31	6.87	0.75	7.62	6.92	605	12.1	149.99	49.77	7.25	0.2	7.45	8.34	398	9.35	99.99
535		02:15:00	0.43	6.53	6.96	7.2	462	11.38	99.99	39.85	4.36	1.65	6.01	6.44	721	11.87	100	60.36	8.34	0.4	8.74	6.42	63	1.64	75	38.76	0.56	7.92	8.48	6.54	12	0.27	75	44.17	6.98	0.75	7.73	7.02	553	10.25	99.99	53.67	7.25	0.2	7.45	8.34	639	13.18	99.99
536		02:30:00	0.43	6.53	6.96	7.42	316	7.45	76.92	41.74	4.36	1.79	6.15	6.44	50	1.07	75	42.12	8.44	0.4	8.84	6.52	2	0.06	43.48	23.13	0.56	8.05	8.61	6.63	0	0	0	-	6.98	0.75	7.73	7.02	238	5.36	99.99	44	7.25	0.2	7.45	8.34	668	13.83	99.99
537		02:45:00	0.43	6.74	7.17	7.42	333	7.93	75	41.23	4.36	1.79	6.15	6.69	0	0	0	-	8.44	0.4	8.84	6.52	0	0	0	-	0.69	8.27	8.96	6.63	215	4.77	75	44.14	7.2	0.75	7.95	7.18	363	7.16	149.99	49.86	7.39	0.2	7.59	8.59	370	7.29	99.99
538		03:00:00	0.43	6.87	7.3	7.42	267	6.45	75	40.95	4.36	1.79	6.15	6.69	0	0	0	-	8.44	0.4	8.84	6.52	0	0	0	-	0.69	8.27	8.96	6.63	0	0	0	-	7.2	0.75	7.95	7.18	594	11.53	99.99	51.19	7.39	0.2	7.59	8.59	709	14.69	99.99
539		03:15:00	0.43	7.21	7.64	7.74	19	0.72	99.99	22.81	4.36	1.79	6.15	6.69	0	0	0	-	8.44	0.4	8.84	6.52	0	0	0	-	0.69	8.27	8.96	6.63	0	0	0	-	7.33	0.75	8.08	7.18	590	11.21	100	52.42	7.39	0.2	7.59	8.69	531	10.75	103.44
540		03:30:00	0.43	7.21	7.64	7.74	513	12.74	76.92	39.95	4.36	1.79	6.15	6.69	0	0	0	-	8.44	0.4	8.84	6.52	0	0	0	-	0.69	8.27	8.96	6.63	0	0	0	-	7.49	0.75	8.24	7.18	329	6.57	99.99	49.67	7.54	0.2	7.74	8.69	563	12.99	99.99
541		03:45:00	0.43	7.21	7.64	7.74	316	7.75	75	40.66	4.36	1.79	6.15	6.69	0	0	0	-	8.44	0.4	8.84	6.52	0	0	0	-	0.69	8.27	8.96	6.63	0	0	0	-	7.75	0.75	8.5	7.4	137	2.67	100	50.53	7.54	0.2	7.74	8.85	480	9.28	99.99
542		04:00:00	0.43	7.21	7.64	7.74	0	0	0	-	4.36	1.79	6.15	6.69	0	0	0	-	8.44	0.4	8.84	6.52	0	0	0	-	0.69	8.27	8.96	6.63	0	0	0	-	7.75	0.75	8.5	7.73	130	2.51	75	50.33	7.64	0.2	7.84	8.85	670	13.58	100
543		04:15:00	0.43	7.21	7.64	7.74	0	0	0	-	4.36	1.79	6.15	6.69	0	0	0	-	8.44	0.4	8.84	6.52	0	0	0	-	0.69	8.27	8.96	6.63	0	0	0	-	7.89	0.75	8.64	7.73	527	10.87	99.99	47.77	7.74	0.2	7.94	9.03	333	8	299.98
544		04:30:00	0.43	7.4	7.83	7.86	42	1.44	149.99	23.56	4.36	1.79	6.15	6.69	279	5.96	75	46.17	8.88	0.4	9.28	6.64	3	0.16	37.5	12.5	0.69	8.27	8.96	6.63	0	0	0	-	7.99	0.75	8.74	7.73	407	8.14	100	49.72	7.87	0.2	8.07	9.03	730	14.23	99.99
545		04:45:00	0.43	7.4	7.83	8.06	285	6.79	99.99	41.81	4.36	1.79	6.15	6.97	228	4.5	75	49.18	8.88	0.4	9.28	6.64	0	0	0	-	0.69	8.27	8.96	6.63	123	3	61.22	39.88	7.99	0.93	8.92	7.85	0	0	0	-	7.87	0.2	8.07	9.03	527	12.87	103.44
546		05:00:00	0.43	7.58	8.01	8.06	415	10.74	149.99	38.21	4.56	1.89	6.45	6.97	726	12.49	103.44	57.57	8.88	0.4	9.28	6.64	0	0	0	-	0.69	8.57	9.26	6.88	127	2.91	100	43	7.99	0.93	8.92	7.85	456	9.88	76.92	45.83	8.12	0.2	8.32	9.24	380	7.57	103.44
547		05:15:00	0.43	7.77	8.2	8.29	128	3.68	99.99	34.27	4.56	2.04	6.6	6.97	642	11.44	149.99	55.58	8.88	0.4	9.28	6.64	0	0	0	-	0.69	8.57	9.26	6.88	477	9.75	99.99	48.47	8.12	0.93	9.05	8.01	168	4.12	149.99	38.91	8.12	0.2	8.32	9.24	611	12.03	100
548		05:30:00	0.43	7.89	8.32	8.4	370	9.96	299.98	36.14	4.75	2.15	6.9	7.28	226	4.13	299.97	53.69	8.88	0.4	9.28	6.64	95	2.66	60	35.78	0.69	8.82	9.51	6.98	252	5.51	75	44.57	8.23	0.93	9.16	8.01	572	11.36	100	49.76	8.5	0.2	8.7	9.53	327	8.6	149.99
549		05:45:00	0.43	8.05	8.48	8.4	473	12	75	38.86	4.75	2.28	7.03	7.28	715	13.1	100	54.21	9.23	0.4	9.63	6.83	148	3.7	60	39.22	0.69	8.97	9.66	6.98	161	3.99	75	37.75	8.44	0.93	9.37	8.2	421	8.82	99.99	47.31	8.5	0.2	8.7	9.53	564	11.81	99.99
550		06:00:00	0.43	8.05	8.48	8.4	369	8.73	75	41.63	4.75	2.28	7.03	7.28	158	3.21	99.99	48.08	9.39	0.4	9.79	6.83	331	8.54	75	38.49	0.69	8.97	9.66	6.98	169	3.52	149.99	47.11	8.59	0.93	9.52	8.2	365	7.5	299.99	48.18	8.63	0.2	8.83	9.53	600	12.11	100
551		06:15:00	0.43	8.36	8.79	8.62	296	7.74	99.99	37.55	4.91	2.42	7.33	7.54	271	5.81	100	45.5	9.39	0.4	9.79	6.83	37	1.16	60	29.19	0.69	9.2	9.89	7.21	318	6.8	149.99	46.26	8.59	0.93	9.52	8.2	188	3.99	99.99	46.88	8.75	0.2	8.95	9.53	389	8.13	149.99
552		06:30:00	0.43	8.36	8.79	8.62	368	9.89	75	36.47	4.91	2.42	7.33	7.54	451	9.93	149.99	44.24	9.61	0.4	10.01	7.06	231	6.41	299.98	34.81	0.69	9.2	9.89	7.21	494	12.63	75	38.37	8.59	0.93	9.52	8.2	98	2.49	60	37.2	8.86	0.2	9.06	9.7	384	9.95	299.99
553		06:45:00	0.43	8.36	8.79	8.62	63	1.42	76.92	41.5	4.91	2.56	7.47	7.54	14	0.32	75	35.56	9.72	0.4	10.12	7.18	56	1.48	75	37.5	0.69	9.36	10.05	7.21	270	5.63	99.99	47.1	8.59	1.06	9.65	8.2	0	0	0	-	8.98	0.2	9.18	9.7	380	7.68	75
554		07:00:00	0.43	8.36	8.79	8.91	76	2.18	99.99	32.41	4.91	2.56	7.47	7.64	175	4.21	149.99	40.31	9.87	0.43	10.3	7.18	0	0	0	-	0.69	9.36	10.05	7.21	23	0.57	60	36.28	8.59	1.06	9.65	8.2	0	0	0	-	8.98	0.2	9.18	9.92	318	7.17	99.99
555		07:15:00	0.43	8.63	9.06	8.91	52	1.62	149.99	26.62	5.12	2.68	7.8	7.87	143	4.35	76.92	31.83	10.1	0.43	10.53	7.29	4	0.29	50	13.79	0.69	9.63	10.32	7.51	0	0	0	-	8.59	1.06	9.65	8.2	0	0	0	-	9.22	0.2	9.42	9.92	353	9.01	299.98
556		07:30:00	0.43	8.78	9.21	9.25	3	0.12	42.85	17.14	5.12	2.68	7.8	7.87	61	1.42	75	42.31	10.1	0.43	10.53	7.29	13	0.62	60	16.22	0.69	9.81	10.5	7.51	0	0	0	-	8.59	1.06	9.65	8.2	0	0	0	-	9.22	0.2	9.42	9.92	1	0.03	50
557		07:45:00	0.43	8.88	9.31	9.25	1	0.04	37.5	13.64	5.12	2.78	7.9	8.17	0	0	0	-	10.1	0.43	10.53	7.29	0	0	0	-	0.69	9.97	10.66	7.51	0	0	0	-	8.59	1.06	9.65	8.2	0	0	0	-	9.22	0.2	9.42	9.92	0	0	0
558		08:00:00	0.43	8.88	9.31	9.25	1	0.03	15	0	5.12	2.78	7.9	8.17	40	1.02	75	35.35	10.1	0.43	10.53	7.29	0	0	0	-	0.69	9.97	10.66	7.51	0	0	0	-	8.59	1.06	9.65	8.2	0	0	0	-	9.22	0.2	9.42	9.92	0	0	0
559		08:15:00	0.43	8.88	9.31	9.25	0	0	0	-	5.23	2.78	8.01	8.17	0	0	0	-	10.1	0.43	10.53	7.29	0	0	0	-	0.69	9.97	10.66	7.51	0	0	0	-	8.59	1.06	9.65	8.2	0	0	0	-	9.22	0.2	9.42	9.92	0	0	0
560		08:30:00	0.43	8.88	9.31	9.25	0	0	0	-	5.23	2.78	8.01	8.17	0	0	0	-	10.1	0.43	10.53	7.29	0	0	0	-	0.69	9.97	10.66	7.51	0	0	0	-	8.59	1.06	9.65	8.2	0	0	0	-	9.22	0.2	9.42	9.92	0	0	0
561		08:45:00	0.43	8.88	9.31	9.25	0	0	0	-	5.23	2.78	8.01	8.17	0	0	0	-	10.1	0.43	10.53	7.29	0	0	0	-	0.69	9.97	10.66	7.51	0	0	0	-	8.59	1.06	9.65	8.2	0	0	0	-	9.22	0.2	9.42	9.92	0	0	0
562		09:00:00	0.43	8.88	9.31	9.25	0	0	0	-	5.23	2.78	8.01	8.17	0	0	0	-	10.1	0.43	10.53	7.29	0	0	0	-	0.69	9.97	10.66	7.51	0	0	0	-	8.81	1.06	9.87	8.45	9	0.43	37.5	17.65	9.22	0.2	9.42	9.92	0	0	0
563		09:15:00	0.43	8.88	9.31	9.25	0	0	0	-	5.23	2.78	8.01	8.17	0	0	0	-	10.1	0.43	10.53	7.29	0	0	0	-	0.69	9.97	10.66	7.51	0	0	0	-	8.81	1.06	9.87	8.45	0	0	0	-	9.22	0.2	9.42	9.92	0	0	0
564		09:30:00	0.43	8.88	9.31	9.25	0	0	0	-	5.23	2.78	8.01	8.17	0	0	0	-	10.1	0.43	10.53	7.29	0	0	0	-	0.69	9.97	10.66	7.51	0	0	0	-	8.91	1.06	9.97	8.45	0	0	0	-	9.22	0.2	9.42	9.92	0	0	0
565		09:45:00	0.43	8.88	9.31	9.25	0	0	0	-	5.23	2.78	8.01	8.17	0	0	0	-	10.1	0.43	10.53	7.29	0	0	0	-	0.69	9.97	10.66	7.74	0	0	0	-	8.91	1.06	9.97	8.45	0	0	0	-	9.22	0.2	9.42	9.92	12	0.42	60
566		10:00:00	0.43	8.88	9.31	9.25	0	0	0	-	5.23	2.78	8.01	8.17	0	0	0	-	10.1	0.43	10.53	7.29	0	0	0	-	0.69	10.15	10.84	7.74	0	0	0	-	8.91	1.06	9.97	8.45	0	0	0	-	9.22	0.2	9.42	9.92	0	0	0
567		10:15:00	0.43	8.88	9.31	9.25	0	0	0	-	5.23	2.78	8.01	8.17	0	0	0	-	10.1	0.43	10.53	7.29	0	0	0	-	0.69	10.15	10.84	7.74	0	0	0	-	8.91	1.06	9.97	8.45	0	0	0	-	9.22	0.2	9.42	9.92	0	0	0
568		10:30:00	0.43	8.88	9.31	9.25	0	0	0	-	5.23	2.78	8.01	8.17	0	0	0	-	10.1	0.43	10.53	7.29	0	0	0	-	0.69	10.15	10.84	7.74	0	0	0	-	8.91	1.06	9.97	8.45	0	0	0	-	9.22	0.2	9.42	9.92	0	0	0
569		10:45:00	0.43	8.88	9.31	9.25	0	0	0	-	5.23	2.78	8.01	8.17	0	0	0	-	10.35	0.43	10.78	7.43	0	0	0	-	0.69	10.15	10.84	7.74	0	0	0	-	8.91	1.06	9.97	8.45	0	0	0	-	9.22	0.2	9.42	9.92	0	0	0
570		11:00:00	0.43	8.88	9.31	9.25	0	0	0	-	5.23	2.78	8.01	8.17	0	0	0	-	10.35	0.43	10.78	7.43	0	0	0	-	0.69	10.15	10.84	7.74	0	0	0	-	8.91	1.06	9.97	8.45	0	0	0	-	9.22	0.2	9.42	9.92	0	0	0
571		11:15:00	0.43	8.88	9.31	9.25	0	0	0	-	5.23	2.78	8.01	8.17	0	0	0	-	10.35	0.43	10.78	7.43	0	0	0	-	0.69	10.15	10.84	7.74	0	0	0	-	8.91	1.06	9.97	8.45	1	0.02	25	0	9.36	0.2	9.56	10.03	14	0.78	60
572		11:30:00	0.43	8.88	9.31	9.25	0	0	0	-	5.23	2.78	8.01	8.17	0	0	0	-	10.35	0.43	10.78	7.43	0	0	0	-	0.69	10.15	10.84	7.74	0	0	0	-	8.91	1.26	10.17	8.7	2	0.11	30	9.52	9.36	0.2	9.56	10.03	0	0	0
573		11:45:00	0.43	9.01	9.44	9.25	3	0.14	37.5	14.28	5.23	2.78	8.01	8.17	0	0	0	-	10.35	0.43	10.78	7.43	0	0	0	-	0.69	10.15	10.84	7.74	0	0	0	-	9.04	1.26	10.3	8.7	0	0	0	-	9.36	0.2	9.56	10.03	0	0	0
574		12:00:00	0.43	9.12	9.55	9.25	5	0.24	299.97	12.41	5.23	2.78	8.01	8.17	0	0	0	-	10.35	0.43	10.78	7.43	0	0	0	-	0.69	10.15	10.84	7.74	0	0	0	-	9.04	1.26	10.3	8.7	0	0	0	-	9.36	0.2	9.56	10.03	0	0	0
575		12:15:00	0.43	9.38	9.81	9.25	4	0.29	42.85	17.04	5.23	2.78	8.01	8.17	0	0	0	-	10.35	0.43	10.78	7.43	0	0	0	-	0.69	10.15	10.84	7.74	0	0	0	-	9.04	1.26	10.3	8.7	0	0	0	-	9.36	0.2	9.56	10.03	0	0	0
576		12:30:00	0.43	9.38	9.81	9.25	0	0	0	-	5.23	2.78	8.01	8.35	0	0	0	-	10.35	0.43	10.78	7.43	0	0	0	-	0.69	10.15	10.84	7.74	0	0	0	-	9.04	1.26	10.3	8.7	0	0	0	-	9.36	0.2	9.56	10.03	0	0	0
577		12:45:00	0.43	9.38	9.81	9.25	0	0	0	-	5.23	2.95	8.18	8.35	19	0.59	74.99	25.36	10.35	0.43	10.78	7.43	0	0	0	-	0.69	10.15	10.84	7.74	0	0	0	-	9.04	1.26	10.3	8.7	0	0	0	-	9.36	0.2	9.56	10.03	0	0	0
578		13:00:00	0.43	9.38	9.81	9.25	0	0	0	-	5.33	2.95	8.28	8.35	66	2.28	60	27.63	10.35	0.43	10.78	7.43	0	0	0	-	0.69	10.15	10.84	7.74	0	0	0	-	9.04	1.26	10.3	8.7	0	0	0	-	9.36	0.2	9.56	10.03	0	0	0
579		13:15:00	0.43	9.38	9.81	9.25	0	0	0	-	5.33	2.95	8.28	8.35	0	0	0	-	10.35	0.43	10.78	7.43	0	0	0	-	0.69	10.15	10.84	7.74	0	0	0	-	9.04	1.26	10.3	8.7	0	0	0	-	9.36	0.2	9.56	10.03	0	0	0
580		13:30:00	0.43	9.38	9.81	9.25	0	0	0	-	5.33	2.95	8.28	8.35	0	0	0	-	10.45	0.43	10.88	7.43	0	0	0	-	0.69	10.15	10.84	7.74	0	0	0	-	9.04	1.45	10.49	8.89	0	0	0	-	9.57	0.2	9.77	10.26	5	0.24	42.85
581		13:45:00	0.43	9.38	9.81	9.25	0	0	0	-	5.33	2.95	8.28	8.35	0	0	0	-	10.45	0.43	10.88	7.43	1	0.02	33.33	0	0.69	10.15	10.84	7.74	0	0	0	-	9.04	1.45	10.49	8.89	0	0	0	-	9.73	0.3	10.03	10.26	60	1.84	60.49
582		14:00:00	0.43	9.38	9.81	9.25	0	0	0	-	5.33	2.95	8.28	8.35	0	0	0	-	10.66	0.43	11.09	7.57	0	0	0	-	0.69	10.15	10.84	7.74	0	0	0	-	9.04	1.45	10.49	8.89	0	0	0	-	9.73	0.3	10.03	10.26	0	0	0
583		14:15:00	0.43	9.38	9.81	9.25	0	0	0	-	5.33	2.95	8.28	8.35	0	0	0	-	10.66	0.43	11.09	7.57	0	0	0	-	0.69	10.15	10.84	7.74	0	0	0	-	9.04	1.45	10.49	8.89	0	0	0	-	9.73	0.3	10.03	10.26	0	0	0
584		14:30:00	0.43	9.38	9.81	9.25	0	0	0	-	5.33	2.95	8.28	8.35	0	0	0	-	10.66	0.43	11.09	7.57	0	0	0	-	0.69	10.25	10.94	7.74	0	0	0	-	9.04	1.45	10.49	8.89	0	0	0	-	9.73	0.3	10.03	10.26	0	0	0
585		14:45:00	0.43	9.38	9.81	9.25	0	0	0	-	5.33	2.95	8.28	8.35	0	0	0	-	10.66	0.43	11.09	7.57	0	0	0	-	0.69	10.35	11.04	7.74	12	0.52	37.5	17.47	9.04	1.45	10.49	9.04	2	0.14	18.75	7.06	9.73	0.3	10.03	10.26	0	0	0
586		15:00:00	0.43	9.38	9.81	9.4	1	0.08	33.33	13.33	5.33	2.95	8.28	8.35	0	0	0	-	10.66	0.43	11.09	7.57	0	0	0	-	0.69	10.35	11.04	7.74	0	0	0	-	9.27	1.45	10.72	9.19	17	0.6	50	25.76	9.73	0.3	10.03	10.51	1	0.03	17.65
587		15:15:00	0.43	9.38	9.81	9.4	0	0	0	-	5.33	2.95	8.28	8.35	0	0	0	-	10.66	0.43	11.09	7.57	0	0	0	-	0.69	10.35	11.04	7.74	0	0	0	-	9.39	1.45	10.84	9.19	18	0.79	50	22.83	9.96	0.3	10.26	10.51	1	0.05	10.71
588		15:30:00	0.43	9.38	9.81	9.4	0	0	0	-	5.33	2.95	8.28	8.35	0	0	0	-	10.66	0.43	11.09	7.57	0	0	0	-	0.69	10.35	11.04	7.74	0	0	0	-	9.39	1.45	10.84	9.19	0	0	0	-	9.96	0.3	10.26	10.51	0	0	0
589		15:45:00	0.43	9.38	9.81	9.4	0	0	0	-	5.33	2.95	8.28	8.35	0	0	0	-	10.66	0.43	11.09	7.57	0	0	0	-	0.69	10.35	11.04	7.74	0	0	0	-	9.39	1.45	10.84	9.19	0	0	0	-	9.96	0.3	10.26	10.51	0	0	0
590		16:00:00	0.43	9.38	9.81	9.4	0	0	0	-	5.33	2.95	8.28	8.35	0	0	0	-	10.66	0.43	11.09	7.57	0	0	0	-	0.69	10.35	11.04	7.74	0	0	0	-	9.39	1.45	10.84	9.19	0	0	0	-	9.96	0.3	10.26	10.51	0	0	0
591		16:15:00	0.43	9.38	9.81	9.4	0	0	0	-	5.33	2.95	8.28	8.35	0	0	0	-	10.66	0.43	11.09	7.57	0	0	0	-	0.69	10.35	11.04	7.74	0	0	0	-	9.39	1.45	10.84	9.19	0	0	0	-	9.96	0.3	10.26	10.51	0	0	0
592		16:30:00	0.43	9.38	9.81	9.4	0	0	0	-	5.33	2.95	8.28	8.35	0	0	0	-	10.66	0.43	11.09	7.57	0	0	0	-	0.69	10.35	11.04	7.74	0	0	0	-	9.39	1.45	10.84	9.4	0	0	0	-	9.96	0.3	10.26	10.51	0	0	0
593		16:45:00	0.43	9.38	9.81	9.4	0	0	0	-	5.33	2.95	8.28	8.35	0	0	0	-	10.66	0.43	11.09	7.57	0	0	0	-	0.69	10.35	11.04	7.74	0	0	0	-	9.39	1.45	10.84	9.4	0	0	0	-	9.96	0.3	10.26	10.51	0	0	0
594		17:00:00	0.53	9.46	9.99	9.51	1	0.07	7.14	0	5.33	3.05	8.38	8.35	0	0	0	-	10.66	0.43	11.09	7.57	0	0	0	-	0.69	10.35	11.04	7.74	0	0	0	-	9.39	1.45	10.84	9.4	0	0	0	-	9.96	0.3	10.26	10.76	0	0	0
595		17:15:00	0.53	9.46	9.99	9.51	0	0	0	-	5.43	3.05	8.48	8.35	0	0	0	-	10.76	0.43	11.19	7.8	0	0	0	-	0.69	10.51	11.2	8.01	0	0	0	-	9.39	1.45	10.84	9.4	0	0	0	-	10.08	0.3	10.38	10.76	0	0	0
596		17:30:00	0.53	9.46	9.99	9.51	0	0	0	-	5.43	3.05	8.48	8.35	0	0	0	-	10.76	0.43	11.19	7.8	0	0	0	-	0.69	10.51	11.2	8.01	0	0	0	-	9.39	1.45	10.84	9.4	0	0	0	-	10.08	0.3	10.38	10.76	0	0	0
597		17:45:00	0.53	9.46	9.99	9.51	0	0	0	-	5.43	3.05	8.48	8.35	0	0	0	-	10.76	0.43	11.19	7.8	0	0	0	-	0.69	10.51	11.2	8.01	0	0	0	-	9.39	1.6	10.99	9.6	1	0.03	149.99	20	10.08	0.3	10.38	10.76	0	0	0
598		18:00:00	0.53	9.46	9.99	9.51	0	0	0	-	5.43	3.05	8.48	8.35	0	0	0	-	10.76	0.43	11.19	7.8	0	0	0	-	0.69	10.51	11.2	8.01	0	0	0	-	9.39	1.6	10.99	9.6	0	0	0	-	10.08	0.3	10.38	10.76	0	0	0
599		18:15:00	0.53	9.46	9.99	9.51	0	0	0	-	5.43	3.05	8.48	8.35	0	0	0	-	10.76	0.43	11.19	7.8	0	0	0	-	0.69	10.51	11.2	8.01	0	0	0	-	9.39	1.6	10.99	9.6	0	0	0	-	10.08	0.3	10.38	10.76	0	0	0
600		18:30:00	0.53	9.46	9.99	9.51	0	0	0	-	5.43	3.05	8.48	8.6	0	0	0	-	10.76	0.43	11.19	7.8	0	0	0	-	0.69	10.51	11.2	8.01	0	0	0	-	9.39	1.6	10.99	9.6	0	0	0	-	10.08	0.3	10.38	10.76	11	0.42	42.85
601		18:45:00	0.53	9.46	9.99	9.51	0	0	0	-	5.43	3.05	8.48	8.6	0	0	0	-	10.86	0.43	11.29	7.99	0	0	0	-	0.69	10.69	11.38	8.19	0	0	0	-	9.39	1.6	10.99	9.6	0	0	0	-	10.08	0.3	10.38	11.02	2	0.11	18.75
602		19:00:00	0.53	9.46	9.99	9.69	0	0	0	-	5.43	3.05	8.48	8.6	0	0	0	-	10.86	0.43	11.29	7.99	0	0	0	-	0.69	10.69	11.38	8.19	0	0	0	-	9.39	1.6	10.99	9.72	0	0	0	-	10.08	0.3	10.38	11.02	0	0	0
603		19:15:00	0.53	9.46	9.99	9.69	0	0	0	-	5.43	3.05	8.48	8.6	0	0	0	-	10.86	0.43	11.29	7.99	0	0	0	-	0.69	10.69	11.38	8.19	0	0	0	-	9.39	1.6	10.99	9.72	0	0	0	-	10.08	0.3	10.38	11.02	0	0	0
604		19:30:00	0.53	9.46	9.99	9.79	217	6.01	299.99	35.05	5.43	3.05	8.48	8.6	611	12.29	100	49.26	10.86	0.43	11.29	8.17	11	0.54	42.85	17.7	0.69	10.69	11.38	8.19	377	8.75	75	42.37	9.39	1.6	10.99	9.72	279	7.04	99.99	38.37	10.08	0.3	10.38	11.02	311	7.16	99.99
605		19:45:00	0.53	9.46	9.99	9.79	517	11.62	76.92	43.78	5.43	3.05	8.48	8.6	713	13.06	103.44	54.29	10.96	0.43	11.39	8.17	200	6.2	75	31.06	0.69	10.8	11.49	8.19	576	11.37	299.99	50.23	9.39	1.6	10.99	9.97	353	7.73	99.99	45.14	10.08	0.3	10.38	11.02	559	12.14	99.99
606		20:00:00	0.53	9.58	10.11	9.79	433	10.24	75	41.89	5.43	3.05	8.48	8.6	739	11.75	103.44	62.36	11.06	0.43	11.49	8.17	429	10.37	75	40.89	0.69	10.8	11.49	8.19	249	5.08	76.89	48.61	9.39	1.6	10.99	9.97	405	8.66	99.99	46.58	10.2	0.3	10.5	11.24	385	8.51	99.99
607		20:15:00	0.53	9.69	10.22	9.94	446	9.9	75	44.59	5.43	3.05	8.48	8.7	648	10.51	103.44	61.32	11.06	0.43	11.49	8.17	221	6.03	75	36.35	0.69	10.91	11.6	8.48	541	11.52	75	46.48	9.39	1.6	10.99	9.97	554	11.73	99.99	46.7	10.2	0.3	10.5	11.24	569	12.76	299.98
608		20:30:00	0.53	9.81	10.34	10.08	432	9.09	299.99	47.43	5.6	3.05	8.65	8.7	719	10.97	100	65.43	11.36	0.43	11.79	8.46	22	0.55	99.99	38.41	0.69	11.13	11.82	8.48	569	11.83	75	47.62	9.39	1.6	10.99	9.97	644	13.15	99.99	48.78	10.2	0.3	10.5	11.24	497	11.27	99.99
609		20:45:00	0.53	9.81	10.34	10.33	569	11.67	99.99	48.59	5.6	3.21	8.81	8.91	813	11.98	149.99	67.56	11.36	0.43	11.79	8.46	536	12.66	299.99	42.02	0.69	11.13	11.82	8.48	563	11.52	299.99	48.7	9.39	1.6	10.99	9.97	506	10.26	99.99	48.7	10.33	0.3	10.63	11.67	162	3.33	99.99
610		21:00:00	0.53	9.91	10.44	10.33	471	9.49	99.99	49.22	5.6	3.21	8.81	8.91	990	14.22	149.99	69.52	11.46	0.43	11.89	8.46	202	5.19	75	38.03	0.69	11.23	11.92	8.48	280	5.59	99.99	49.31	9.59	1.78	11.37	10.14	326	6.81	99.99	47.66	10.48	0.3	10.78	11.67	595	13.74	99.99
611		21:15:00	0.53	10.05	10.58	10.33	484	10.07	299.98	47.84	5.6	3.21	8.81	8.91	939	14.29	149.99	65.62	11.58	0.56	12.14	8.46	322	7.74	99.99	41.11	0.69	11.47	12.16	9.52	231	4.89	75	46.71	9.59	1.78	11.37	10.14	602	12.79	299.97	46.64	10.58	0.3	10.88	11.67	545	12.25	299.98
612		21:30:00	0.53	10.05	10.58	10.5	181	4	76.92	44.84	5.6	3.21	8.81	8.91	931	13.67	103.44	67.91	11.58	0.56	12.14	8.58	201	4.2	149.99	46.51	0.69	11.73	12.42	9.52	550	11.29	75	48.45	9.59	1.78	11.37	10.14	612	11.98	99.99	50.72	10.58	0.3	10.88	11.67	350	8.05	99.99
613		21:45:00	0.53	10.17	10.7	10.5	652	13.14	149.95	49.25	5.81	3.21	9.02	9.11	577	8.4	103.44	68.33	11.58	0.56	12.14	8.58	461	10.56	299.98	43.45	0.69	11.94	12.63	9.52	178	3.43	76.92	51.56	9.8	1.78	11.58	10.35	215	4.29	99.99	49.75	10.88	0.3	11.18	11.94	379	8.52	99.99
614		22:00:00	0.53	10.17	10.7	10.5	529	10.69	149.99	49.05	5.81	3.21	9.02	9.11	987	14.67	103.44	67.18	11.74	0.56	12.3	8.58	96	2.23	75	42.76	0.78	11.94	12.72	9.52	528	9.98	99.99	52.33	9.8	1.78	11.58	10.35	519	10.85	99.99	47.31	10.88	0.3	11.18	11.94	602	13.62	99.99
615		22:15:00	0.53	10.27	10.8	10.63	412	8.58	149.99	47.43	5.81	3.21	9.02	9.11	898	13.67	103.44	65.33	11.89	0.56	12.45	8.88	346	8.28	75	41.15	0.78	12.05	12.83	9.52	244	4.7	75	51.81	9.8	1.78	11.58	10.35	633	12.71	99.99	49.62	10.88	0.3	11.18	11.94	298	7.45	99.99
616		22:30:00	0.53	10.37	10.9	10.63	600	12.88	100	46.41	5.96	3.21	9.17	9.5	430	6.67	100	64.32	12.01	0.56	12.57	8.88	550	13	75	42	0.78	12.22	13	9.52	16	0.55	75	23.78	9.8	1.78	11.58	10.35	423	8.1	99.99	51.83	11.02	0.3	11.32	12.25	328	7.27	99.99
617		22:45:00	0.53	10.49	11.02	10.75	355	7.65	99.99	46.13	6.09	3.21	9.3	9.5	792	11.53	149.99	68.37	12.01	0.56	12.57	8.88	423	9.55	299.98	43.98	0.78	12.51	13.29	9.52	0	0	0	-	10.19	1.78	11.97	10.58	434	8.5	100	50.22	11.02	0.3	11.32	12.25	602	13.96	100
618		23:00:00	0.53	10.49	11.02	10.75	405	8.28	75	48.83	6.22	3.21	9.43	9.5	904	13.41	103.44	67.2	12.11	0.56	12.67	8.88	395	8.71	76.92	45.23	0.78	12.51	13.29	9.52	269	6.09	75	43.62	10.19	1.78	11.97	10.58	507	10.42	99.99	48.52	11.02	0.42	11.44	12.25	176	4.56	99.99
619		23:15:00	0.68	10.62	11.3	10.99	622	12.65	99.99	48.99	6.22	3.21	9.43	9.5	901	14.42	103.44	62.41	12.28	0.56	12.84	9.06	295	7.1	299.98	41.18	0.78	12.51	13.29	9.52	648	12.56	299.96	51.37	10.33	1.78	12.11	10.96	38	0.9	75	40.63	11.02	0.42	11.44	12.25	552	12.31	99.99
620		23:30:00	0.68	10.62	11.3	10.99	574	11.29	149.99	50.28	6.22	3.21	9.43	9.8	450	7.02	100	63.92	12.44	0.56	13	9.06	495	11.01	99.99	44.35	0.78	12.65	13.43	9.52	542	9.93	76.92	54.21	10.33	1.78	12.11	10.96	577	12.08	299.98	47.35	11.23	0.42	11.65	12.51	301	6.72	99.99
621		23:45:00	0.68	10.72	11.4	10.99	513	10.78	99.99	47.3	6.22	3.32	9.54	9.8	892	13.24	149.99	67.09	12.76	0.56	13.32	9.17	153	3.24	75	47.58	0.78	13.02	13.8	9.59	15	0.43	60	35.29	10.33	1.78	12.11	10.96	483	9.58	299.98	50.02	11.23	0.42	11.65	12.51	505	11.16	103.44
622	2021-11-27	00:00:00	0.68	10.93	11.61	11.31	233	4.96	99.99	46.69	6.35	3.32	9.67	9.8	882	13.59	103.44	64.52	12.76	0.56	13.32	9.17	201	4.5	299.99	43.43	0.78	13.02	13.8	9.59	0	0	0	-	10.33	1.78	12.11	10.96	630	11.81	99.99	52.98	11.23	0.42	11.65	12.51	536	11.36	99.99
623		00:15:00	0.68	10.93	11.61	11.31	686	13.48	99.99	50.69	6.35	3.32	9.67	9.8	852	13.4	103.44	63.49	12.76	0.56	13.32	9.17	570	12.1	149.99	46.86	0.78	13.02	13.8	9.59	0	0	0	-	10.45	2.03	12.48	10.96	451	8.54	149.97	52.26	11.48	0.42	11.9	12.78	230	6.27	299.98
624		00:30:00	0.68	11.06	11.74	11.31	590	11.71	149.99	49.95	6.35	3.49	9.84	10.01	495	6.94	149.99	71.05	12.96	0.56	13.52	9.33	153	3.04	99.99	49.5	0.78	13.02	13.8	9.59	0	0	0	-	10.64	2.03	12.67	11.19	0	0	0	-	11.48	0.42	11.9	12.78	584	13.11	100
625		00:45:00	0.68	11.06	11.74	11.31	652	13.06	99.99	49.65	6.35	3.49	9.84	10.01	858	13.52	103.44	63.16	12.96	0.56	13.52	9.33	541	11.57	75	46.61	0.78	13.02	13.8	9.59	0	0	0	-	10.81	2.03	12.84	11.19	307	6.69	99.99	44.87	11.48	0.42	11.9	12.78	568	12.87	99.99
626		01:00:00	0.68	11.18	11.86	11.47	350	7.21	100	47.92	6.35	3.49	9.84	10.01	772	11.74	103.44	65.55	13.06	0.56	13.62	9.33	423	9.01	75	46.66	0.78	13.02	13.8	9.59	0	0	0	-	10.99	2.03	13.02	11.29	411	9.22	99.99	43.89	11.48	0.42	11.9	12.78	24	0.68	149.99
627		01:15:00	0.68	11.34	12.02	11.47	414	8.89	99.99	46.41	6.35	3.64	9.99	10.23	605	9.81	149.99	61.42	13.38	0.56	13.94	9.59	120	2.62	75	44.36	0.78	13.4	14.18	9.77	0	0	0	-	10.99	2.03	13.02	11.29	0	0	0	-	11.68	0.42	12.1	13.08	473	11.19	99.99
628		01:30:00	0.68	11.45	12.13	11.47	210	4.38	149.99	45.78	6.35	3.64	9.99	10.23	877	13.39	103.44	65.22	13.38	0.56	13.94	9.59	623	13.42	75	45.96	0.78	13.4	14.18	9.77	329	6.89	76.92	46.65	11.24	2.03	13.27	11.53	2	0.1	23.08	4.92	11.78	0.42	12.2	13.08	284	5.99	299.96
629		01:45:00	0.68	11.58	12.26	11.74	217	4.58	100	47.25	6.35	3.64	9.99	10.23	759	12.62	149.99	60.09	13.38	0.56	13.94	9.59	495	10.76	76.92	45.69	0.78	13.78	14.56	10	171	3.59	75	46.89	11.24	2.03	13.27	11.53	6	0.27	75	11.25	11.78	0.42	12.2	13.08	7	0.26	60
630		02:00:00	0.68	11.58	12.26	11.74	663	13.61	149.99	48.55	6.35	3.64	9.99	10.23	699	11.3	103.44	61.48	13.55	0.56	14.11	9.59	547	11.85	75	45.78	0.78	13.88	14.66	10	173	3.82	99.99	44.87	11.24	2.03	13.27	11.53	0	0	0	-	11.78	0.42	12.2	13.08	0	0	0
631		02:15:00	0.68	11.58	12.26	11.74	616	12.15	149.99	50.31	6.47	3.84	10.31	10.6	543	8.59	103.44	62.84	13.83	0.56	14.39	9.74	202	4.61	75	42.95	0.78	13.88	14.66	10	560	11.99	99.99	45.97	11.24	2.03	13.27	11.53	0	0	0	-	11.78	0.42	12.2	13.08	0	0	0
632		02:30:00	0.68	11.68	12.36	11.74	590	11.55	99.99	50.58	6.47	3.84	10.31	10.6	816	13.8	103.44	58.82	13.83	0.56	14.39	9.74	549	12.32	75	44.23	0.78	14	14.78	10	374	7.37	75	50.37	11.24	2.03	13.27	11.53	0	0	0	-	11.78	0.42	12.2	13.08	0	0	0
633		02:45:00	0.68	11.98	12.66	11.98	188	3.97	75	46.76	6.47	3.84	10.31	10.6	840	13.5	103.44	62.01	13.93	0.56	14.49	9.74	394	8.8	149.99	44.08	0.78	14	14.78	10	127	2.66	75	47.77	11.24	2.03	13.27	11.53	0	0	0	-	11.78	0.42	12.2	13.08	0	0	0
634		03:00:00	0.68	11.98	12.66	11.98	702	13.81	100	50.7	6.47	3.84	10.31	10.6	748	11.37	100	65.28	14.03	0.56	14.59	9.74	400	8.4	75	47.17	0.78	14.35	15.13	10.35	0	0	0	-	11.24	2.03	13.27	11.53	0	0	0	-	11.78	0.42	12.2	13.08	0	0	0
635		03:15:00	0.68	12.21	12.89	12.15	99	2.09	99.99	46.73	6.47	3.95	10.42	10.6	688	11.48	103.44	59.75	14.15	0.56	14.71	9.89	307	6.78	76.92	45.05	0.78	14.61	15.39	10.65	1	0.02	25	0	11.24	2.03	13.27	11.53	6	0.25	37.5	20.27	11.78	0.42	12.2	13.52	16	0.59	60
636		03:30:00	0.68	12.21	12.89	12.15	4	0.14	74.99	24.42	6.47	3.95	10.42	10.6	723	12.16	100	59.32	14.57	0.56	15.13	10.3	108	2.73	299.98	38.83	0.78	14.61	15.39	10.65	0	0	0	-	11.41	2.03	13.44	11.69	438	9.26	149.99	46.71	11.78	0.42	12.2	13.52	270	6.22	99.99
637		03:45:00	0.68	12.21	12.89	12.15	0	0	0	-	6.47	3.95	10.42	10.6	792	12.79	299.98	61.76	14.57	0.56	15.13	10.3	537	12.02	76.92	44.42	0.78	14.61	15.39	10.65	0	0	0	-	11.41	2.03	13.44	11.69	534	10.01	99.99	52.73	12.19	0.42	12.61	13.52	554	12.46	99.99
638		04:00:00	0.68	12.21	12.89	12.15	0	0	0	-	6.57	3.95	10.52	10.6	590	9.81	100	59.7	14.57	0.56	15.13	10.3	167	3.56	76.92	46.63	0.78	14.61	15.39	10.65	0	0	0	-	11.62	2.03	13.65	11.69	329	6.78	99.99	47.13	12.19	0.42	12.61	13.52	330	7.81	299.98
639		04:15:00	0.68	12.21	12.89	12.15	0	0	0	-	6.57	4.12	10.69	10.86	479	8.1	103.44	58.73	14.77	0.56	15.33	10.3	236	5.25	75	44.83	0.78	14.61	15.39	10.65	0	0	0	-	11.62	2.03	13.65	11.85	2	0.09	20	5.66	12.19	0.42	12.61	13.78	268	5.6	100
640		04:30:00	0.68	12.21	12.89	12.15	0	0	0	-	6.57	4.12	10.69	10.86	821	13.92	100	58.76	14.77	0.56	15.33	10.3	0	0	0	-	0.78	14.61	15.39	10.65	0	0	0	-	11.62	2.03	13.65	11.85	508	10.94	76.92	45.71	12.48	0.42	12.9	13.78	432	9.62	99.99
641		04:45:00	0.68	12.21	12.89	12.15	0	0	0	-	6.57	4.12	10.69	10.86	736	11.67	149.99	62.67	14.77	0.56	15.33	10.3	285	6.27	75	45.13	0.78	14.61	15.39	10.65	0	0	0	-	11.62	2.03	13.65	11.85	230	4.58	75	49.65	12.73	0.42	13.15	13.99	302	7.14	149.99
642		05:00:00	0.68	12.21	12.89	12.15	0	0	0	-	6.69	4.22	10.91	10.86	643	11.4	100	56.25	14.93	0.56	15.49	10.3	474	10.02	75	46.7	0.78	14.71	15.49	10.65	300	6.55	75	45.01	11.94	2.03	13.97	12.19	119	2.53	76.92	46.58	12.84	0.42	13.26	13.99	366	9.41	299.99
643		05:15:00	0.68	12.4	13.08	12.35	118	2.89	75	38.88	6.69	4.22	10.91	11.05	527	9.75	149.99	53.6	14.93	0.56	15.49	10.4	202	4.54	149.99	43.88	0.78	14.92	15.7	10.65	246	4.7	76.92	52.09	12.07	2.03	14.1	12.19	2	0.09	33.33	5.36	12.97	0.52	13.49	13.99	145	3.59	149.99
644		05:30:00	0.78	12.4	13.18	12.35	350	8.46	299.98	40.7	6.69	4.41	11.1	11.05	617	11.68	99.99	52.13	15.14	0.56	15.7	10.55	378	8.24	149.99	44.25	0.78	15.12	15.9	10.8	232	5.64	99.99	38.46	12.07	2.18	14.25	12.19	68	1.97	60	30.91	12.97	0.52	13.49	13.99	355	9.24	76.92
645		05:45:00	0.78	12.64	13.42	12.35	352	8.24	99.99	41.45	6.81	4.41	11.22	11.29	345	7.1	103.44	47.79	15.14	0.56	15.7	10.55	406	9.61	75	40.94	0.78	15.32	16.1	10.8	510	10.91	99.99	45.97	12.07	2.18	14.25	12.19	455	9.56	76.92	46.29	12.97	0.52	13.49	13.99	338	8.61	76.92
646		06:00:00	0.78	12.74	13.52	12.55	212	5.52	76.92	37.03	6.81	4.56	11.37	11.29	651	11.76	99.99	54.52	15.38	0.56	15.94	10.55	422	9.39	75	44.51	0.78	15.48	16.26	10.9	385	7.93	75	47.54	12.07	2.18	14.25	12.19	414	8.27	76.92	49.68	13.15	0.52	13.67	14.21	349	8.57	76.92
647		06:15:00	0.78	12.87	13.65	12.84	174	4.27	76.92	38.85	6.98	4.66	11.64	11.69	343	5.97	99.99	56.75	15.48	0.56	16.04	10.55	406	8.97	75	44.25	0.78	15.48	16.26	11.08	199	3.85	75	50.71	12.17	2.18	14.35	12.19	213	4.79	75	42.68	13.27	0.52	13.79	14.21	448	9.99	99.99
648		06:30:00	0.78	12.97	13.75	12.94	21	0.57	74.99	30.09	7.18	4.66	11.84	11.69	313	6.17	100	50.04	15.68	0.56	16.24	10.76	47	1.26	99.99	34.57	0.78	15.66	16.44	11.08	561	10.86	149.99	50.9	12.51	2.18	14.69	12.52	311	7.19	75	42.45	13.27	0.52	13.79	14.55	88	2.51	75
649		06:45:00	0.78	13.17	13.95	13.09	148	3.8	149.99	37.73	7.18	4.66	11.84	11.69	527	9.49	99.99	54.71	15.68	0.56	16.24	10.76	4	0.12	60	28.77	0.78	15.76	16.54	11.08	37	0.96	75	36	12.51	2.18	14.69	12.52	173	3.62	75	46.94	13.43	0.52	13.95	14.55	147	3.61	75
650		07:00:00	0.78	13.27	14.05	13.3	149	4.21	75	33.75	7.31	4.66	11.97	11.69	359	6.88	299.99	51.43	15.8	0.66	16.46	10.76	1	0.02	60	30	0.78	15.96	16.74	11.29	19	0.67	60	25.19	12.51	2.18	14.69	12.52	0	0	0	-	13.43	0.52	13.95	14.55	31	0.9	75
651		07:15:00	0.78	13.46	14.24	13.3	38	0.91	149.99	36.33	7.31	4.66	11.97	11.69	64	1.76	75	32.35	15.8	0.66	16.46	10.76	0	0	0	-	0.78	15.96	16.74	11.29	1	0.01	74.99	0	12.51	2.18	14.69	12.52	2	0.11	50	13.45	13.7	0.64	14.34	14.85	102	2.98	75
652		07:30:00	0.78	13.6	14.38	13.54	4	0.16	50	21.43	7.31	4.66	11.97	11.96	0	0	0	-	15.8	0.66	16.46	10.76	0	0	0	-	0.78	16.22	17	11.43	1	0.03	15.79	0	12.69	2.18	14.87	12.8	0	0	0	-	13.7	0.64	14.34	14.85	60	1.38	75
653		07:45:00	0.88	13.6	14.48	13.93	3	0.11	299.99	28.57	7.31	4.66	11.97	11.96	0	0	0	-	15.8	0.66	16.46	10.76	0	0	0	-	0.78	16.22	17	11.43	0	0	0	-	12.87	2.18	15.05	12.8	2	0.08	50	12.77	13.7	0.64	14.34	14.85	0	0	0
654		08:00:00	0.88	13.7	14.58	13.93	19	0.65	149.99	20.05	7.31	4.66	11.97	11.96	0	0	0	-	15.8	0.66	16.46	10.76	0	0	0	-	0.78	16.22	17	11.43	0	0	0	-	12.87	2.18	15.05	12.8	0	0	0	-	13.7	0.64	14.34	14.85	0	0	0
655		08:15:00	0.88	13.7	14.58	14.03	0	0	0	-	7.31	4.66	11.97	11.96	0	0	0	-	15.8	0.66	16.46	10.76	0	0	0	-	0.78	16.22	17	11.43	0	0	0	-	12.87	2.18	15.05	12.8	0	0	0	-	13.7	0.64	14.34	14.85	0	0	0
656		08:30:00	0.88	13.7	14.58	14.03	0	0	0	-	7.31	4.66	11.97	11.96	0	0	0	-	15.8	0.66	16.46	10.76	0	0	0	-	0.78	16.22	17	11.43	0	0	0	-	12.87	2.18	15.05	12.8	0	0	0	-	13.7	0.64	14.34	14.85	0	0	0
657		08:45:00	0.88	13.7	14.58	14.03	0	0	0	-	7.31	4.66	11.97	11.96	0	0	0	-	15.8	0.66	16.46	10.76	0	0	0	-	0.78	16.22	17	11.43	0	0	0	-	12.87	2.18	15.05	12.8	0	0	0	-	13.7	0.64	14.34	14.85	0	0	0
658		09:00:00	0.88	13.7	14.58	14.03	0	0	0	-	7.31	4.66	11.97	11.96	0	0	0	-	15.8	0.66	16.46	10.76	0	0	0	-	0.78	16.22	17	11.43	0	0	0	-	12.87	2.18	15.05	12.8	0	0	0	-	13.7	0.64	14.34	14.85	0	0	0
659		09:15:00	0.88	13.7	14.58	14.03	0	0	0	-	7.31	4.66	11.97	11.96	0	0	0	-	15.8	0.66	16.46	10.76	0	0	0	-	0.78	16.22	17	11.43	0	0	0	-	12.87	2.18	15.05	12.8	0	0	0	-	13.7	0.64	14.34	15	13	0.63	60
660		09:30:00	0.88	13.7	14.58	14.03	0	0	0	-	7.31	4.66	11.97	11.96	0	0	0	-	15.8	0.66	16.46	10.76	0	0	0	-	0.78	16.22	17	11.43	0	0	0	-	12.87	2.18	15.05	12.8	0	0	0	-	13.82	0.64	14.46	15	0	0	0
661		09:45:00	0.88	13.7	14.58	14.03	0	0	0	-	7.31	4.66	11.97	11.96	0	0	0	-	15.8	0.66	16.46	10.76	0	0	0	-	0.78	16.22	17	11.43	0	0	0	-	12.87	2.18	15.05	12.8	0	0	0	-	13.82	0.64	14.46	15	0	0	0
662		10:00:00	0.88	13.7	14.58	14.03	0	0	0	-	7.31	4.66	11.97	11.96	0	0	0	-	15.8	0.66	16.46	10.76	0	0	0	-	0.78	16.22	17	11.43	0	0	0	-	12.87	2.18	15.05	12.8	1	0.14	8.57	3.66	13.82	0.64	14.46	15	0	0	0
663		10:15:00	0.88	13.7	14.58	14.03	0	0	0	-	7.31	4.66	11.97	11.96	0	0	0	-	15.8	0.66	16.46	10.76	0	0	0	-	0.78	16.22	17	11.43	0	0	0	-	12.87	2.18	15.05	12.8	0	0	0	-	13.82	0.64	14.46	15	0	0	0
664		10:30:00	0.88	13.7	14.58	14.03	0	0	0	-	7.31	4.66	11.97	11.96	0	0	0	-	15.8	0.66	16.46	10.76	0	0	0	-	0.78	16.22	17	11.43	0	0	0	-	12.87	2.18	15.05	12.8	0	0	0	-	13.82	0.64	14.46	15	0	0	0
665		10:45:00	0.88	13.8	14.68	14.03	2	0.11	33.33	18.46	7.31	4.66	11.97	11.96	0	0	0	-	15.8	0.66	16.46	10.76	0	0	0	-	0.78	16.22	17	11.53	0	0	0	-	12.87	2.18	15.05	12.8	0	0	0	-	13.82	0.64	14.46	15	0	0	0
666		11:00:00	0.88	13.8	14.68	14.03	0	0	0	-	7.31	4.66	11.97	11.96	0	0	0	-	15.8	0.66	16.46	10.76	0	0	0	-	0.78	16.22	17	11.53	0	0	0	-	12.87	2.18	15.05	12.8	0	0	0	-	13.82	0.64	14.46	15	0	0	0
667		11:15:00	0.88	13.8	14.68	14.03	0	0	0	-	7.81	4.66	12.47	12.26	93	2.58	299.96	34.3	15.8	0.66	16.46	10.87	0	0	0	-	0.78	16.22	17	11.53	0	0	0	-	12.87	2.18	15.05	12.8	0	0	0	-	13.82	0.64	14.46	15	0	0	0
668		11:30:00	0.88	13.8	14.68	14.03	0	0	0	-	7.81	4.76	12.57	12.26	10	0.28	299.97	32.33	15.8	0.66	16.46	10.87	0	0	0	-	0.78	16.22	17	11.53	0	0	0	-	12.87	2.18	15.05	12.8	0	0	0	-	13.82	0.64	14.46	15	0	0	0
669		11:45:00	0.88	13.8	14.68	14.03	0	0	0	-	7.81	4.76	12.57	12.37	1	0.03	15.79	0	15.8	0.66	16.46	10.87	0	0	0	-	0.78	16.22	17	11.53	0	0	0	-	12.87	2.18	15.05	12.8	0	0	0	-	13.82	0.64	14.46	15	0	0	0
670		12:00:00	0.88	13.8	14.68	14.03	0	0	0	-	7.81	4.76	12.57	12.37	0	0	0	-	15.8	0.66	16.46	10.87	0	0	0	-	0.78	16.22	17	11.53	0	0	0	-	12.87	2.18	15.05	12.8	0	0	0	-	13.82	0.64	14.46	15	0	0	0
671		12:15:00	0.88	13.8	14.68	14.03	0	0	0	-	7.81	4.76	12.57	12.37	0	0	0	-	15.8	0.66	16.46	10.87	0	0	0	-	0.78	16.22	17	11.53	0	0	0	-	13.12	2.38	15.5	12.95	19	0.86	60	18.5	13.82	0.64	14.46	15	0	0	0
672		12:30:00	0.88	13.9	14.78	14.03	2	0.25	30	5.92	7.81	4.76	12.57	12.37	0	0	0	-	15.8	0.66	16.46	10.87	0	0	0	-	0.78	16.22	17	11.53	0	0	0	-	13.12	2.38	15.5	12.95	1	0.06	25	8.57	13.82	0.64	14.46	15	0	0	0
673		12:45:00	0.88	13.9	14.78	14.03	0	0	0	-	7.81	4.76	12.57	12.37	0	0	0	-	15.8	0.66	16.46	10.87	0	0	0	-	0.78	16.22	17	11.53	0	0	0	-	13.12	2.38	15.5	12.95	0	0	0	-	13.92	0.64	14.56	15.23	3	0.15	42.85
674		13:00:00	0.88	13.9	14.78	14.03	0	0	0	-	7.81	4.76	12.57	12.37	0	0	0	-	16.16	0.66	16.82	10.97	0	0	0	-	0.78	16.32	17.1	11.53	0	0	0	-	13.12	2.38	15.5	12.95	0	0	0	-	13.92	0.64	14.56	15.23	11	0.26	99.99
675		13:15:00	0.88	13.9	14.78	14.03	0	0	0	-	7.81	4.76	12.57	12.37	0	0	0	-	16.16	0.66	16.82	10.97	0	0	0	-	0.78	16.43	17.21	11.53	0	0	0	-	13.12	2.38	15.5	12.95	0	0	0	-	13.92	0.64	14.56	15.23	0	0	0
676		13:30:00	0.88	13.9	14.78	14.03	0	0	0	-	7.81	4.76	12.57	12.37	0	0	0	-	16.16	0.66	16.82	10.97	0	0	0	-	0.78	16.43	17.21	11.53	0	0	0	-	13.12	2.38	15.5	12.95	0	0	0	-	13.92	0.64	14.56	15.23	0	0	0
677		13:45:00	0.88	13.9	14.78	14.03	0	0	0	-	7.81	4.76	12.57	12.37	0	0	0	-	16.16	0.66	16.82	10.97	0	0	0	-	0.78	16.43	17.21	11.53	0	0	0	-	13.12	2.38	15.5	12.95	0	0	0	-	13.92	0.64	14.56	15.23	0	0	0
678		14:00:00	0.88	13.9	14.78	14.03	0	0	0	-	7.81	4.76	12.57	12.37	0	0	0	-	16.16	0.66	16.82	10.97	0	0	0	-	0.78	16.43	17.21	11.53	0	0	0	-	13.12	2.38	15.5	12.95	0	0	0	-	13.92	0.64	14.56	15.23	0	0	0
679		14:15:00	0.88	14.09	14.97	14.13	0	0	0	-	7.81	4.76	12.57	12.37	0	0	0	-	16.16	0.66	16.82	10.97	0	0	0	-	0.78	16.43	17.21	11.53	0	0	0	-	13.12	2.5	15.62	13.19	2	0.04	74.99	28.57	13.92	0.64	14.56	15.23	0	0	0
680		14:30:00	0.88	14.09	14.97	14.13	0	0	0	-	7.81	4.76	12.57	12.37	0	0	0	-	16.16	0.66	16.82	10.97	0	0	0	-	0.78	16.43	17.21	11.53	0	0	0	-	13.12	2.5	15.62	13.19	0	0	0	-	13.92	0.64	14.56	15.23	0	0	0
681		14:45:00	0.88	14.09	14.97	14.13	0	0	0	-	7.81	4.76	12.57	12.37	0	0	0	-	16.16	0.66	16.82	11.24	0	0	0	-	0.78	16.43	17.21	11.53	0	0	0	-	13.12	2.5	15.62	13.19	0	0	0	-	13.92	0.64	14.56	15.23	0	0	0
682		15:00:00	0.88	14.09	14.97	14.13	0	0	0	-	7.81	4.76	12.57	12.37	0	0	0	-	16.34	0.76	17.1	11.24	2	0.1	18.75	9.68	0.78	16.43	17.21	11.53	0	0	0	-	13.12	2.5	15.62	13.19	0	0	0	-	13.92	0.64	14.56	15.23	0	0	0
683		15:15:00	0.88	14.09	14.97	14.13	0	0	0	-	7.81	4.76	12.57	12.37	0	0	0	-	16.34	0.76	17.1	11.24	0	0	0	-	0.78	16.43	17.21	11.53	0	0	0	-	13.12	2.5	15.62	13.19	0	0	0	-	13.92	0.64	14.56	15.35	0	0	0
684		15:30:00	0.88	14.09	14.97	14.13	0	0	0	-	7.81	4.76	12.57	12.37	0	0	0	-	16.34	0.76	17.1	11.24	0	0	0	-	0.88	16.43	17.31	11.53	0	0	0	-	13.12	2.5	15.62	13.19	0	0	0	-	13.92	0.64	14.56	15.35	0	0	0
685		15:45:00	0.88	14.09	14.97	14.13	0	0	0	-	7.81	5.07	12.88	12.67	0	0	0	-	16.34	0.76	17.1	11.24	0	0	0	-	0.88	16.8	17.68	11.77	10	0.46	42.85	14.03	13.12	2.5	15.62	13.19	0	0	0	-	14.02	0.64	14.66	15.35	0	0	0
686		16:00:00	0.88	14.09	14.97	14.13	0	0	0	-	8.06	5.07	13.13	12.67	7	0.19	50	21.05	16.34	0.76	17.1	11.24	0	0	0	-	0.88	16.8	17.68	11.77	4	0.11	42.85	27.27	13.12	2.5	15.62	13.19	0	0	0	-	14.02	0.64	14.66	15.35	0	0	0
687		16:15:00	0.88	14.09	14.97	14.13	0	0	0	-	8.06	5.2	13.26	12.67	0	0	0	-	16.34	0.76	17.1	11.24	0	0	0	-	0.88	16.8	17.68	11.77	0	0	0	-	13.12	2.5	15.62	13.19	0	0	0	-	14.02	0.64	14.66	15.35	0	0	0
688		16:30:00	0.88	14.09	14.97	14.13	0	0	0	-	8.06	5.2	13.26	12.67	0	0	0	-	16.34	0.76	17.1	11.24	0	0	0	-	0.88	16.8	17.68	11.77	0	0	0	-	13.22	2.5	15.72	13.31	0	0	0	-	14.02	0.64	14.66	15.35	0	0	0
689		16:45:00	0.88	14.09	14.97	14.13	0	0	0	-	8.06	5.2	13.26	12.67	0	0	0	-	16.34	0.76	17.1	11.24	0	0	0	-	0.88	16.8	17.68	11.77	0	0	0	-	13.22	2.61	15.83	13.31	0	0	0	-	14.02	0.64	14.66	15.35	0	0	0
690		17:00:00	0.88	14.09	14.97	14.13	0	0	0	-	8.06	5.2	13.26	12.67	0	0	0	-	16.59	0.76	17.35	11.45	0	0	0	-	0.88	16.8	17.68	11.77	0	0	0	-	13.22	2.61	15.83	13.31	0	0	0	-	14.02	0.64	14.66	15.35	0	0	0
691		17:15:00	0.88	14.09	14.97	14.13	0	0	0	-	8.06	5.2	13.26	12.67	0	0	0	-	16.59	0.76	17.35	11.45	0	0	0	-	0.88	16.8	17.68	11.77	0	0	0	-	13.42	2.61	16.03	13.53	1	0.03	15	0	14.21	0.64	14.85	15.71	1	0.01	37.5
692		17:30:00	0.88	14.4	15.28	14.34	8	0.33	60	21.21	8.06	5.2	13.26	12.67	0	0	0	-	16.59	0.76	17.35	11.45	0	0	0	-	0.88	16.8	17.68	11.77	0	0	0	-	13.42	2.61	16.03	13.53	1	0.04	149.99	14.28	14.21	0.64	14.85	15.71	0	0	0
693		17:45:00	0.88	14.4	15.28	14.65	0	0	0	-	8.06	5.2	13.26	12.67	0	0	0	-	16.59	0.76	17.35	11.45	0	0	0	-	0.88	16.8	17.68	11.77	0	0	0	-	13.42	2.78	16.2	13.7	0	0	0	-	14.21	0.64	14.85	15.71	0	0	0
694		18:00:00	0.88	14.55	15.43	14.65	0	0	0	-	8.06	5.2	13.26	12.67	0	0	0	-	16.59	0.76	17.35	11.45	0	0	0	-	0.98	17.03	18.01	11.97	0	0	0	-	13.42	2.78	16.2	13.7	0	0	0	-	14.21	0.74	14.95	15.71	0	0	0
695		18:15:00	0.88	14.55	15.43	14.65	0	0	0	-	8.06	5.2	13.26	12.67	0	0	0	-	16.59	0.76	17.35	11.45	0	0	0	-	0.98	17.03	18.01	11.97	0	0	0	-	13.42	2.78	16.2	13.7	0	0	0	-	14.21	0.74	14.95	15.71	0	0	0
696		18:30:00	0.88	14.55	15.43	14.65	0	0	0	-	8.06	5.2	13.26	12.67	0	0	0	-	16.59	0.76	17.35	11.45	0	0	0	-	0.98	17.03	18.01	11.97	0	0	0	-	13.42	2.78	16.2	13.7	0	0	0	-	14.21	0.74	14.95	15.71	0	0	0
697		18:45:00	0.88	14.55	15.43	14.65	0	0	0	-	8.06	5.2	13.26	12.67	0	0	0	-	16.69	0.76	17.45	11.63	0	0	0	-	0.98	17.03	18.01	11.97	0	0	0	-	13.42	2.78	16.2	13.7	0	0	0	-	14.21	0.74	14.95	15.92	8	0.38	50
698		19:00:00	0.88	14.55	15.43	14.65	0	0	0	-	8.06	5.2	13.26	12.67	0	0	0	-	16.69	0.76	17.45	11.63	0	0	0	-	0.98	17.03	18.01	12.11	0	0	0	-	13.42	2.78	16.2	13.95	0	0	0	-	14.31	0.74	15.05	16.04	0	0	0
699		19:15:00	0.88	14.55	15.43	14.65	0	0	0	-	8.06	5.2	13.26	12.91	0	0	0	-	16.69	0.76	17.45	11.63	0	0	0	-	0.98	17.13	18.11	12.11	21	0.8	50	25.57	13.42	2.78	16.2	13.95	0	0	0	-	14.44	0.74	15.18	16.04	0	0	0
700		19:30:00	0.88	14.55	15.43	14.65	155	4.46	75	33.08	8.06	5.2	13.26	12.91	0	0	0	-	16.69	0.76	17.45	11.85	0	0	0	-	0.98	17.13	18.11	12.11	536	12.39	75	42.46	13.42	2.78	16.2	13.95	177	5.32	60	31.84	14.44	0.74	15.18	16.04	0	0	0
701		19:45:00	0.88	14.55	15.43	14.65	397	9.53	75	41.33	8.06	5.2	13.26	12.91	290	6.26	99.99	45.51	16.8	0.76	17.56	11.85	301	8.38	75	34.27	0.98	17.23	18.21	12.11	573	11.29	76.92	50.34	13.42	2.78	16.2	13.95	438	9.62	75	45.12	14.44	0.74	15.18	16.04	365	8.61	149.99
702		20:00:00	0.88	14.69	15.57	14.85	244	5.6	75	43.37	8.06	5.2	13.26	12.91	880	14.22	100	61.55	16.8	0.76	17.56	11.85	449	11.19	75	39.62	0.98	17.43	18.41	12.44	161	3.32	299.98	47.96	13.42	2.78	16.2	13.95	657	13.13	99.99	49.5	14.44	0.74	15.18	16.04	652	13.14	100
703		20:15:00	0.88	14.69	15.57	14.99	438	9.42	76.92	45.96	8.06	5.2	13.26	12.91	749	12.23	149.99	60.97	16.8	0.76	17.56	11.85	428	10.49	75	40.71	0.98	17.43	18.41	12.44	699	13.57	99.99	51.29	13.42	2.78	16.2	13.95	527	10.46	75	49.98	14.44	0.74	15.18	16.28	499	9.9	100
704		20:30:00	0.88	14.69	15.57	14.99	646	13.01	99.99	49.42	8.06	5.2	13.26	12.91	716	12.01	100	59.3	17.03	0.76	17.79	11.95	185	4.42	299.99	40.19	0.98	17.43	18.41	12.44	542	10.21	299.98	52.53	13.42	2.78	16.2	13.95	595	11.2	99.99	52.94	14.56	0.74	15.3	16.28	594	12.94	100
705		20:45:00	0.88	14.69	15.57	14.99	616	12.51	299.97	48.93	8.06	5.2	13.26	13.09	630	9.94	103.44	63.08	17.03	0.76	17.79	11.95	406	9.88	75	40.45	0.98	17.63	18.61	12.44	517	9.82	75	52.18	13.42	2.95	16.37	14.15	465	8.42	99.99	54.92	14.56	0.74	15.3	16.28	442	9.23	299.98
706		21:00:00	0.88	14.79	15.67	15.13	326	6.51	75	49.71	8.06	5.2	13.26	13.09	855	13.2	100	64.79	17.17	0.76	17.93	11.95	18	0.52	75	36.89	1.14	17.73	18.87	12.44	367	6.81	149.99	53.25	13.42	2.95	16.37	14.15	739	13.29	99.99	55.42	14.56	0.74	15.3	16.28	268	6.02	99.99
707		21:15:00	0.88	14.99	15.87	15.13	654	13.49	299.98	48.18	8.17	5.2	13.37	13.09	634	10.07	149.99	62.79	17.31	0.76	18.07	12.11	0	0	0	-	1.14	17.83	18.97	12.74	226	4.47	99.99	50.39	13.52	2.95	16.47	14.15	589	10.57	149.99	55.32	14.78	0.74	15.52	16.65	409	8.8	149.99
708		21:30:00	0.88	14.99	15.87	15.13	493	10.45	149.99	46.99	8.17	5.35	13.52	13.34	651	9.91	149.99	65.4	17.31	0.76	18.07	12.11	509	11.46	299.98	43.76	1.14	17.93	19.07	12.74	688	13.3	99.99	51.48	13.52	2.95	16.47	14.15	352	6.69	99.99	52.25	14.89	0.74	15.63	16.65	490	11.86	99.99
709		21:45:00	0.88	15.09	15.97	15.38	436	8.94	76.92	48.51	8.17	5.35	13.52	13.34	766	12.82	103.44	59.68	17.72	0.76	18.48	12.26	0	0	0	-	1.14	18.1	19.24	12.74	404	8.22	76.92	48.71	13.66	2.95	16.61	14.4	583	11.23	99.99	51.48	14.89	0.74	15.63	16.65	585	12.63	99.99
710		22:00:00	0.88	15.09	15.97	15.38	649	13.14	149.99	49.15	8.28	5.35	13.63	13.34	787	12.02	103.44	65.33	17.72	0.76	18.48	12.26	0	0	0	-	1.14	18.2	19.34	12.97	0	0	0	-	13.66	2.95	16.61	14.4	733	13.11	99.99	55.73	14.89	0.74	15.63	16.65	627	13.38	99.99
711		22:15:00	0.88	15.19	16.07	15.65	249	5.36	75	45.72	8.28	5.45	13.73	13.63	515	7.88	100	64.99	17.72	0.76	18.48	12.26	0	0	0	-	1.14	18.2	19.34	12.97	0	0	0	-	13.81	2.95	16.76	14.4	479	8.46	99.99	56.35	15.07	0.74	15.81	17.1	0	0	0
712		22:30:00	0.88	15.31	16.19	15.65	570	12.16	99.99	46.54	8.42	5.45	13.87	13.63	757	11.69	100	64.56	17.86	0.76	18.62	12.45	0	0	0	-	1.14	18.4	19.54	12.97	0	0	0	-	13.92	2.95	16.87	14.68	234	4.23	149.99	54.55	15.21	0.74	15.95	17.1	559	12.54	100
713		22:45:00	0.88	15.41	16.29	15.65	741	14.15	99.99	52.27	8.42	5.55	13.97	13.63	916	13.99	149.99	65.28	17.86	0.76	18.62	12.45	0	0	0	-	1.14	18.4	19.54	12.97	0	0	0	-	14.02	2.95	16.97	14.68	632	11.83	99.99	52.86	15.31	0.74	16.05	17.32	303	7.13	100
714		23:00:00	0.88	15.56	16.44	15.8	350	6.78	149.99	51.33	8.42	5.55	13.97	13.63	643	10.48	100	60.86	17.86	0.76	18.62	12.45	0	0	0	-	1.14	18.63	19.77	13.15	115	2.61	75	42.47	14.2	2.95	17.15	14.68	394	7.29	99.99	53.39	15.31	0.74	16.05	17.32	668	13.82	103.44
715		23:15:00	0.88	15.73	16.61	16.01	489	9.54	99.99	51.07	8.42	5.66	14.08	14	67	1.25	99.99	50.4	18.04	0.76	18.8	12.57	0	0	0	-	1.14	18.83	19.97	13.15	382	7.53	76.92	49.45	14.2	2.95	17.15	14.68	227	3.99	99.99	56.96	15.46	0.74	16.2	17.32	506	11.58	100
716		23:30:00	0.88	15.73	16.61	16.01	403	8.09	99.99	49.4	8.57	5.66	14.23	14	825	13.06	149.99	62.81	18.04	0.76	18.8	12.57	0	0	0	-	1.14	18.83	19.97	13.49	198	4.11	75	47.1	14.43	2.95	17.38	14.94	613	11.17	99.99	54.72	15.46	0.74	16.2	17.32	534	10.89	100
717		23:45:00	0.88	15.73	16.61	16.01	757	14.51	99.99	52	8.57	5.76	14.33	14	838	13.47	149.99	61.97	18.04	0.76	18.8	12.57	0	0	0	-	1.14	18.99	20.13	13.49	688	12.67	99.99	53.89	14.43	2.95	17.38	14.94	468	8.65	99.99	53.85	15.46	0.74	16.2	17.74	322	7.12	99.99
718	2021-11-28	00:00:00	0.88	15.84	16.72	16.27	340	6.59	99.99	50.95	8.57	5.76	14.33	14	891	14.01	149.99	63.28	18.19	0.76	18.95	12.74	37	0.98	74.99	36.92	1.14	18.99	20.13	13.49	616	11.36	76.92	53.84	14.56	2.95	17.51	14.94	417	7.92	100	52.32	15.57	0.74	16.31	17.74	606	12.77	103.44
719		00:15:00	0.88	16.1	16.98	16.5	371	7.13	299.98	51.85	8.57	5.76	14.33	14	398	6.05	100	65.34	18.19	0.76	18.95	12.74	348	7.54	75	45.13	1.14	19.16	20.3	13.49	663	12.18	99.99	54.13	14.56	3.26	17.82	15.25	27	0.83	75	28.86	15.57	0.74	16.31	17.74	716	14.21	100
720		00:30:00	0.88	16.1	16.98	16.5	678	13.56	103.44	49.9	8.57	6.03	14.6	14.32	656	10.67	103.44	61.12	18.33	0.76	19.09	12.74	327	7.73	75	41.77	1.14	19.28	20.42	13.49	544	10.51	76.92	51.4	14.56	3.26	17.82	15.25	553	10.47	99.99	52.04	15.74	0.74	16.48	17.74	548	10.87	99.99
721		00:45:00	0.88	16.1	16.98	16.5	544	10.51	149.99	51.13	8.57	6.13	14.7	14.32	432	6.43	101.94	66.46	18.63	0.76	19.39	12.95	115	2.71	75	41.67	1.14	19.47	20.61	13.61	229	4.44	76.92	51.05	14.73	3.26	17.99	15.25	563	10.74	99.99	52	15.74	0.74	16.48	17.74	582	11.63	100
722		01:00:00	0.88	16.24	17.12	16.5	658	12.31	100	53.21	8.57	6.13	14.7	14.32	661	10.59	299.98	62.21	18.63	0.76	19.39	12.95	531	11.99	75	43.93	1.14	19.47	20.61	13.61	572	11.25	149.99	50.58	14.73	3.26	17.99	15.52	109	2.25	99.99	47.26	15.99	0.74	16.73	18.31	0	0	0
723		01:15:00	0.88	16.24	17.12	16.5	658	12.61	103.44	51.87	8.82	6.13	14.95	14.82	161	2.51	299.97	63.47	18.63	0.76	19.39	12.95	428	9.23	149.99	45.7	1.14	19.58	20.72	13.61	618	11.65	99.99	52.71	14.95	3.26	18.21	15.52	536	10.02	103.44	52.7	15.99	0.74	16.73	18.31	563	13.2	100
724		01:30:00	0.88	16.47	17.35	16.71	243	5.28	99.99	45.39	8.82	6.13	14.95	14.82	797	13.88	100	56.87	18.74	0.76	19.5	13.23	86	1.93	149.99	43.75	1.14	19.77	20.91	13.79	284	5.43	149.99	51.66	15.13	3.26	18.39	15.81	177	3.39	100	51.45	15.99	0.74	16.73	18.31	510	10.08	100
725		01:45:00	0.88	16.47	17.35	16.71	639	13.25	99.99	47.63	8.82	6.13	14.95	14.82	786	13.41	103.44	58.37	18.74	0.76	19.5	13.23	421	9.39	75	44.35	1.14	19.91	21.05	13.79	638	12.46	75	50.96	15.13	3.26	18.39	15.81	279	5.3	100	51.84	16.12	0.74	16.86	18.31	506	10.74	100
726		02:00:00	0.88	16.72	17.6	16.82	92	1.87	99.99	49.42	8.95	6.13	15.08	14.82	323	5.39	299.99	59.5	18.89	0.76	19.65	13.23	527	11.52	75	45.26	1.14	19.91	21.05	13.79	690	12.56	76.92	54.63	15.13	3.44	18.57	15.81	2	0.09	42.85	5.77	16.12	0.74	16.86	18.31	402	8.25	100
727		02:15:00	0.88	16.72	17.6	16.82	0	0	0	-	9.05	6.23	15.28	14.94	178	3.83	99.99	45.43	18.99	0.76	19.75	13.23	553	11.04	149.99	49.61	1.14	19.91	21.05	13.79	703	12.47	100	56.07	15.13	3.67	18.8	16.1	26	1.34	60	14.52	16.12	0.74	16.86	18.31	558	11.2	299.98
728		02:30:00	0.88	16.72	17.6	16.82	0	0	0	-	9.05	6.23	15.28	15.05	0	0	0	-	19.16	0.76	19.92	13.23	307	7.06	76.92	42.9	1.14	20.01	21.15	14.04	276	5.36	299.99	50.95	15.23	3.67	18.9	16.1	13	0.7	60	12.23	16.48	0.74	17.22	18.82	34	0.78	75
729		02:45:00	0.88	16.72	17.6	16.82	0	0	0	-	9.05	6.23	15.28	15.05	0	0	0	-	19.27	0.76	20.03	13.23	320	7.24	299.98	43.66	1.14	20.12	21.26	14.04	644	13.05	149.99	49.18	15.23	3.67	18.9	16.1	0	0	0	-	16.48	0.74	17.22	18.82	595	13.32	99.99
730		03:00:00	0.88	16.72	17.6	17.02	0	0	0	-	9.05	6.23	15.28	15.05	0	0	0	-	19.27	0.76	20.03	13.23	349	8.03	299.96	43.2	1.14	20.22	21.36	14.04	641	12.4	149.99	51.34	15.23	3.67	18.9	16.1	0	0	0	-	16.48	0.74	17.22	18.82	126	2.61	99.99
731		03:15:00	0.88	17.02	17.9	17.02	18	0.52	299.97	33.87	9.05	6.23	15.28	15.05	0	0	0	-	19.72	0.76	20.48	13.43	2	0.08	33.33	18	1.14	20.22	21.36	14.04	550	10.03	149.99	54.54	15.23	3.67	18.9	16.1	0	0	0	-	16.48	0.74	17.22	18.82	0	0	0
732		03:30:00	0.88	17.15	18.03	17.02	493	11.23	76.92	43.28	9.05	6.23	15.28	15.05	0	0	0	-	19.72	0.76	20.48	13.43	0	0	0	-	1.14	20.42	21.56	14.04	588	11.31	149.99	51.85	15.23	3.67	18.9	16.1	0	0	0	-	16.48	0.74	17.22	18.82	0	0	0
733		03:45:00	0.88	17.15	18.03	17.02	430	8.66	76.92	49.35	9.05	6.23	15.28	15.05	0	0	0	-	19.72	0.76	20.48	13.43	0	0	0	-	1.14	20.42	21.56	14.2	464	9.49	299.98	48.7	15.23	3.67	18.9	16.1	0	0	0	-	16.48	0.74	17.22	18.82	0	0	0
734		04:00:00	0.98	17.27	18.25	17.33	417	8.8	99.99	47.03	9.05	6.23	15.28	15.05	0	0	0	-	19.72	0.76	20.48	13.43	0	0	0	-	1.14	20.52	21.66	14.2	635	12.17	299.98	52.01	15.23	3.67	18.9	16.1	0	0	0	-	16.48	0.74	17.22	18.82	0	0	0
735		04:15:00	0.98	17.37	18.35	17.33	661	13.01	99.99	50.26	9.05	6.23	15.28	15.05	0	0	0	-	19.72	0.76	20.48	13.43	0	0	0	-	1.14	20.63	21.77	14.44	485	9.25	76.92	52.1	15.23	3.67	18.9	16.1	0	0	0	-	16.48	0.74	17.22	18.82	0	0	0
736		04:30:00	0.98	17.64	18.62	17.63	165	3.13	99.99	52.52	9.05	6.23	15.28	15.05	0	0	0	-	19.72	0.76	20.48	13.43	0	0	0	-	1.14	20.84	21.98	14.44	580	11.51	149.99	50.08	15.23	3.67	18.9	16.1	0	0	0	-	16.48	0.74	17.22	18.82	0	0	0
737		04:45:00	0.98	17.77	18.75	17.63	36	1.08	149.99	29.08	9.05	6.33	15.38	15.09	46	1.15	299.98	38.31	19.72	0.76	20.48	13.43	0	0	0	-	1.14	91.02	92.16	14.44	545	10.27	75	52.7	15.38	3.81	19.19	16.35	2	0.12	16.67	0	16.48	0.74	17.22	18.82	168	4.83	75
738		05:00:00	0.98	17.92	18.9	17.78	153	4.55	75	31.43	9.05	6.43	15.48	15.09	219	4.08	149.99	52.47	19.72	0.76	20.48	13.43	0	0	0	-	1.14	91.02	92.16	14.44	563	10.54	99.99	52.98	15.71	3.81	19.52	16.35	436	9.07	99.99	47.17	16.48	0.74	17.22	18.82	101	2.51	76.92
739		05:15:00	0.98	18.06	19.04	18	107	2.96	299.98	34.65	9.05	6.72	15.77	15.38	439	7.98	149.99	54.64	19.99	0.76	20.75	13.62	219	5.01	75	43.4	1.14	91.02	92.16	14.58	398	8.24	99.99	47.48	15.71	3.81	19.52	16.35	248	5.69	76.92	42.3	16.84	0.74	17.58	19.18	439	9.01	99.99
740		05:30:00	0.98	18.26	19.24	18	133	3.29	149.99	39.19	9.23	6.86	16.09	15.38	386	6.87	100	54.94	19.99	0.76	20.75	13.79	297	6.03	299.98	48.84	1.14	91.02	92.16	14.58	480	9.37	299.98	50.43	15.97	3.81	19.78	16.5	41	0.88	149.99	45.71	17.06	0.74	17.8	19.54	92	2.2	75
741		05:45:00	0.98	18.26	19.24	18	643	13.41	99.99	47.79	9.23	6.96	16.19	15.68	125	2.16	99.99	57.41	20.36	0.76	21.12	13.79	418	8.69	75	47.46	1.14	91.02	92.16	14.79	143	3.18	76.92	43.26	15.97	3.81	19.78	16.5	249	5.19	76.92	47.59	17.18	0.74	17.92	19.54	355	8.12	99.99
742		06:00:00	0.98	18.26	19.24	18	464	9.39	99.99	48.93	9.23	7.06	16.29	15.68	337	6.08	149.99	54.24	20.51	0.76	21.27	13.93	317	6.69	75	46.64	1.25	91.02	92.27	14.79	277	6.37	299.98	42.16	15.97	3.99	19.96	16.8	339	7.9	299.99	41.89	17.29	0.74	18.03	19.54	332	7.85	99.99
743		06:15:00	0.98	18.26	19.24	18	320	8.12	76.92	38.62	9.23	7.06	16.29	15.68	281	6.7	75	39.61	20.51	0.76	21.27	13.93	463	10.86	75	41.84	1.25	91.02	92.27	14.79	288	7.54	75	36.42	15.97	3.99	19.96	16.8	498	11.23	75	43.05	17.29	0.74	18.03	19.54	531	11.96	100
744		06:30:00	0.98	18.55	19.53	18.12	483	10	299.97	47.86	9.39	7.06	16.45	15.68	315	6.2	99.99	49.33	20.64	0.76	21.4	13.93	148	3.42	75	42.81	1.25	91.02	92.27	14.89	236	5.24	99.99	42.96	15.97	3.99	19.96	16.8	142	3.65	75	36.25	17.39	0.74	18.13	19.54	84	1.87	99.99
745		06:45:00	0.98	18.67	19.65	18.32	122	2.8	299.98	42.47	9.49	7.06	16.55	15.98	89	1.59	75	54.03	20.64	0.76	21.4	13.93	76	2.03	60	34.92	1.25	91.02	92.27	14.89	230	4.83	299.98	46.33	15.97	3.99	19.96	16.8	99	2.15	75	45.28	17.52	0.74	18.26	19.77	375	8.43	99.99
746		07:00:00	0.98	18.67	19.65	18.32	121	2.82	75	41.74	9.49	7.06	16.55	15.98	619	11.95	100	50.92	20.75	0.76	21.51	13.93	150	3.48	299.98	41.99	1.25	91.02	92.27	14.89	127	2.62	149.99	46.67	16.25	4.12	20.37	17.14	87	2.13	99.99	36.91	17.62	0.74	18.36	19.77	485	10.49	99.99
747		07:15:00	0.98	19	19.98	18.67	214	5.63	75	36.71	9.49	7.06	16.55	15.98	176	3.99	99.99	42.75	21.08	0.76	21.84	14.22	5	0.18	50	19.62	1.25	91.02	92.27	15.09	0	0	0	-	16.38	4.12	20.5	17.14	0	0	0	-	17.62	0.74	18.36	19.77	149	4.03	75
748		07:30:00	0.98	19	19.98	18.67	33	1.18	99.99	27.2	9.76	7.06	16.82	16.32	79	1.96	299.98	39.06	21.08	0.76	21.84	14.22	0	0	0	-	1.25	91.02	92.27	15.09	0	0	0	-	16.38	4.12	20.5	17.14	2	0.06	33.33	8.33	17.62	0.74	18.36	19.77	53	1.18	75
749		07:45:00	0.98	19	19.98	18.67	1	0.03	33.33	15	9.91	7.06	16.97	16.32	415	9.07	75	45.02	21.08	0.76	21.84	14.22	0	0	0	-	1.25	91.02	92.27	15.09	0	0	0	-	16.38	4.22	20.6	17.14	0	0	0	-	17.62	0.74	18.36	19.77	0	0	0
750		08:00:00	0.98	19.1	20.08	18.67	0	0	0	-	9.91	7.06	16.97	16.32	132	2.58	75	50.84	21.08	0.76	21.84	14.22	0	0	0	-	1.25	91.02	92.27	15.09	0	0	0	-	16.38	4.22	20.6	17.14	0	0	0	-	17.62	0.74	18.36	19.77	0	0	0
751		08:15:00	0.98	19.1	20.08	18.67	0	0	0	-	9.91	7.17	17.08	16.82	0	0	0	-	21.08	0.76	21.84	14.22	0	0	0	-	1.25	91.02	92.27	15.09	0	0	0	-	16.38	4.22	20.6	17.14	0	0	0	-	17.62	0.74	18.36	19.77	0	0	0
752		08:30:00	0.98	19.1	20.08	18.67	0	0	0	-	10.04	7.17	17.21	16.82	1	0.01	42.85	0	21.08	0.76	21.84	14.22	0	0	0	-	1.25	91.02	92.27	15.09	0	0	0	-	16.38	4.22	20.6	17.14	0	0	0	-	17.62	0.74	18.36	19.77	0	0	0
753		08:45:00	0.98	19.1	20.08	18.67	0	0	0	-	10.04	7.17	17.21	16.82	0	0	0	-	21.08	0.76	21.84	14.22	0	0	0	-	1.25	91.02	92.27	15.09	0	0	0	-	16.58	4.22	20.8	17.53	1	0.06	23.08	8.82	17.62	0.74	18.36	19.77	0	0	0
754		09:00:00	0.98	19.1	20.08	18.67	0	0	0	-	10.04	7.17	17.21	16.82	0	0	0	-	21.08	0.76	21.84	14.22	0	0	0	-	1.25	91.02	92.27	15.09	0	0	0	-	16.58	4.22	20.8	17.53	0	0	0	-	17.62	0.74	18.36	19.77	0	0	0
755		09:15:00	0.98	19.1	20.08	18.67	0	0	0	-	10.04	7.17	17.21	16.82	0	0	0	-	21.08	0.76	21.84	14.22	0	0	0	-	1.25	91.02	92.27	15.09	0	0	0	-	16.58	4.22	20.8	17.53	0	0	0	-	17.62	0.74	18.36	19.77	0	0	0
756		09:30:00	0.98	19.1	20.08	18.67	0	0	0	-	10.04	7.17	17.21	16.82	0	0	0	-	21.08	0.76	21.84	14.22	0	0	0	-	1.25	91.02	92.27	15.09	0	0	0	-	16.58	4.22	20.8	17.53	0	0	0	-	17.62	0.74	18.36	19.77	0	0	0
757		09:45:00	0.98	19.1	20.08	18.67	0	0	0	-	10.04	7.17	17.21	16.82	0	0	0	-	21.08	0.76	21.84	14.22	0	0	0	-	1.25	91.02	92.27	15.09	0	0	0	-	16.58	4.22	20.8	17.53	0	0	0	-	17.62	0.74	18.36	19.77	0	0	0
758		10:00:00	0.98	19.1	20.08	18.67	0	0	0	-	10.04	7.17	17.21	16.82	0	0	0	-	21.08	0.76	21.84	14.22	0	0	0	-	1.25	91.02	92.27	15.09	0	0	0	-	16.58	4.22	20.8	17.53	0	0	0	-	17.62	0.74	18.36	19.77	0	0	0
759		10:15:00	0.98	19.1	20.08	18.67	0	0	0	-	10.04	7.17	17.21	16.82	0	0	0	-	21.08	0.76	21.84	14.22	0	0	0	-	1.25	91.02	92.27	15.09	0	0	0	-	16.58	4.22	20.8	17.53	0	0	0	-	17.62	0.74	18.36	19.77	0	0	0
760		10:30:00	0.98	19.11	20.09	18.67	0	0	0	-	10.04	7.17	17.21	16.82	0	0	0	-	21.08	0.76	21.84	14.22	0	0	0	-	1.25	91.02	92.27	15.09	0	0	0	-	16.58	4.22	20.8	17.53	0	0	0	-	17.62	0.74	18.36	19.77	0	0	0
761		10:45:00	0.98	19.11	20.09	18.67	0	0	0	-	10.04	7.17	17.21	16.82	0	0	0	-	21.08	0.76	21.84	14.22	0	0	0	-	1.25	91.02	92.27	15.09	0	0	0	-	16.58	4.22	20.8	17.53	0	0	0	-	17.62	0.74	18.36	19.77	12	0.49	60
762		11:00:00	0.98	19.11	20.09	18.67	0	0	0	-	10.04	7.17	17.21	16.82	0	0	0	-	21.08	0.76	21.84	14.22	0	0	0	-	1.25	91.02	92.27	15.09	0	0	0	-	16.58	4.22	20.8	17.53	0	0	0	-	17.82	0.74	18.56	19.77	12	0.64	50
763		11:15:00	0.98	19.11	20.09	18.67	0	0	0	-	10.04	7.17	17.21	16.82	0	0	0	-	21.08	0.76	21.84	14.22	0	0	0	-	1.25	91.02	92.27	15.09	13	0.46	149.99	26.18	16.58	4.22	20.8	17.53	0	0	0	-	17.97	0.74	18.71	19.77	0	0	0
764		11:30:00	0.98	19.11	20.09	18.67	0	0	0	-	10.04	7.17	17.21	16.82	0	0	0	-	21.08	0.76	21.84	14.22	0	0	0	-	1.25	91.02	92.27	15.09	0	0	0	-	16.58	4.22	20.8	17.53	0	0	0	-	17.97	0.74	18.71	19.77	0	0	0
765		11:45:00	0.98	19.11	20.09	18.67	0	0	0	-	10.04	7.17	17.21	16.82	0	0	0	-	21.08	0.76	21.84	14.22	0	0	0	-	1.25	91.02	92.27	15.09	0	0	0	-	16.58	4.22	20.8	17.53	0	0	0	-	17.97	0.74	18.71	19.77	0	0	0
766		12:00:00	1.08	19.21	20.29	18.67	0	0	0	-	10.04	7.17	17.21	16.82	0	0	0	-	21.52	0.76	22.28	14.4	1	0.07	17.65	7.69	1.25	91.02	92.27	15.09	0	0	0	-	16.58	4.22	20.8	17.53	0	0	0	-	17.97	0.74	18.71	19.77	0	0	0
767		12:15:00	1.08	19.21	20.29	18.67	0	0	0	-	10.04	7.17	17.21	16.82	0	0	0	-	21.52	0.76	22.28	14.4	0	0	0	-	1.25	91.02	92.27	15.09	0	0	0	-	16.58	4.22	20.8	17.53	0	0	0	-	17.97	0.74	18.71	19.77	0	0	0
768		12:30:00	1.08	19.21	20.29	18.67	0	0	0	-	10.04	7.17	17.21	16.82	0	0	0	-	21.52	0.76	22.28	14.4	0	0	0	-	1.25	91.02	92.27	15.09	0	0	0	-	16.68	4.22	20.9	17.53	8	0.29	37.5	24.14	17.97	0.74	18.71	19.77	0	0	0
769		12:45:00	1.08	19.21	20.29	18.67	0	0	0	-	10.04	7.17	17.21	16.82	0	0	0	-	21.52	0.76	22.28	14.4	0	0	0	-	1.25	91.02	92.27	15.09	0	0	0	-	16.68	4.22	20.9	17.53	0	0	0	-	17.97	0.74	18.71	19.77	0	0	0
770		13:00:00	1.08	19.21	20.29	18.67	0	0	0	-	10.04	7.17	17.21	16.82	0	0	0	-	21.52	0.76	22.28	14.4	0	0	0	-	1.25	91.02	92.27	15.09	0	0	0	-	16.68	4.22	20.9	17.53	0	0	0	-	17.97	0.74	18.71	19.77	0	0	0
771		13:15:00	1.08	19.32	20.4	18.67	27	0.96	50	24.96	10.04	7.17	17.21	16.82	0	0	0	-	21.52	0.76	22.28	14.4	0	0	0	-	1.25	91.02	92.27	15.09	4	0.17	42.85	17.82	16.68	4.22	20.9	17.53	0	0	0	-	17.97	0.74	18.71	19.77	0	0	0
772		13:30:00	1.08	19.45	20.53	18.83	0	0	0	-	10.04	7.17	17.21	16.82	0	0	0	-	21.52	0.76	22.28	14.4	0	0	0	-	1.25	91.02	92.27	15.09	0	0	0	-	16.68	4.22	20.9	17.53	0	0	0	-	17.97	0.74	18.71	19.77	0	0	0
773		13:45:00	1.08	19.45	20.53	18.83	0	0	0	-	10.04	7.17	17.21	16.82	0	0	0	-	21.52	0.76	22.28	14.4	0	0	0	-	1.25	91.02	92.27	15.09	0	0	0	-	16.68	4.22	20.9	17.53	0	0	0	-	17.97	0.74	18.71	19.77	0	0	0
774		14:00:00	1.08	19.45	20.53	18.83	0	0	0	-	10.04	7.17	17.21	16.82	0	0	0	-	21.52	0.76	22.28	14.4	0	0	0	-	1.25	91.02	92.27	15.09	0	0	0	-	16.79	4.41	21.2	17.7	8	0.36	37.5	11.11	17.97	0.74	18.71	19.77	0	0	0
775		14:15:00	1.08	19.45	20.53	18.83	0	0	0	-	10.04	7.17	17.21	16.82	0	0	0	-	21.52	0.76	22.28	14.4	0	0	0	-	1.25	91.02	92.27	15.09	0	0	0	-	16.79	4.41	21.2	17.7	0	0	0	-	17.97	0.74	18.71	19.9	1	0.13	14.28
776		14:30:00	1.08	19.45	20.53	18.83	0	0	0	-	10.04	7.17	17.21	16.82	0	0	0	-	21.66	0.76	22.42	14.67	1	0.09	5.56	0	1.25	91.02	92.27	15.09	0	0	0	-	16.79	4.41	21.2	17.7	0	0	0	-	18.34	0.84	19.18	20.13	15	0.63	149.99
777		14:45:00	1.08	19.45	20.53	18.83	0	0	0	-	10.04	7.17	17.21	16.82	0	0	0	-	21.66	0.76	22.42	14.67	0	0	0	-	1.25	91.02	92.27	15.09	0	0	0	-	16.79	4.41	21.2	17.7	0	0	0	-	18.34	0.84	19.18	20.13	0	0	0
778		15:00:00	1.08	19.45	20.53	18.83	0	0	0	-	10.04	7.17	17.21	16.82	0	0	0	-	21.66	0.76	22.42	14.67	0	0	0	-	1.25	91.02	92.27	15.25	3	0.14	37.5	18.29	16.79	4.41	21.2	17.7	0	0	0	-	18.34	0.84	19.18	20.13	0	0	0
779		15:15:00	1.08	19.45	20.53	18.83	0	0	0	-	10.04	7.17	17.21	16.82	0	0	0	-	21.66	0.76	22.42	14.67	0	0	0	-	1.25	91.02	92.27	15.25	1	0.05	11.11	0	16.79	4.41	21.2	17.7	0	0	0	-	18.34	0.84	19.18	20.13	0	0	0
780		15:30:00	1.08	19.45	20.53	18.83	0	0	0	-	10.04	7.17	17.21	16.82	0	0	0	-	21.66	0.76	22.42	14.67	0	0	0	-	1.25	91.02	92.27	15.25	0	0	0	-	16.79	4.41	21.2	17.94	0	0	0	-	18.34	0.84	19.18	20.13	0	0	0
781		15:45:00	1.08	19.45	20.53	18.83	0	0	0	-	10.04	7.17	17.21	16.82	0	0	0	-	21.66	0.76	22.42	14.67	0	0	0	-	1.25	91.02	92.27	15.25	0	0	0	-	16.79	4.57	21.36	17.94	1	0.02	99.99	21.43	18.34	0.84	19.18	20.13	0	0	0
782		16:00:00	1.08	19.45	20.53	18.83	0	0	0	-	10.04	7.17	17.21	16.82	0	0	0	-	21.66	0.76	22.42	14.67	0	0	0	-	1.25	91.02	92.27	15.25	0	0	0	-	16.79	4.57	21.36	17.94	0	0	0	-	18.34	0.84	19.18	20.13	0	0	0
783		16:15:00	1.08	19.45	20.53	18.83	0	0	0	-	10.04	7.17	17.21	16.82	0	0	0	-	21.66	0.76	22.42	14.67	0	0	0	-	1.25	91.02	92.27	15.25	0	0	0	-	16.79	4.57	21.36	17.94	0	0	0	-	18.34	0.84	19.18	20.13	0	0	0
784		16:30:00	1.08	19.78	20.86	19.14	9	0.47	42.85	14.84	10.14	7.38	17.52	17.03	22	0.87	60	23.12	21.66	0.76	22.42	14.67	0	0	0	-	1.25	91.02	92.27	15.25	0	0	0	-	16.79	4.57	21.36	17.94	0	0	0	-	18.34	0.84	19.18	20.13	0	0	0
785		16:45:00	1.08	19.88	20.96	19.14	0	0	0	-	10.14	7.38	17.52	17.03	0	0	0	-	21.66	0.76	22.42	14.67	0	0	0	-	1.25	91.02	92.27	15.25	0	0	0	-	16.79	4.57	21.36	17.94	0	0	0	-	18.34	0.84	19.18	20.13	0	0	0
786		17:00:00	1.08	19.88	20.96	19.14	0	0	0	-	10.14	7.38	17.52	17.03	0	0	0	-	21.66	0.76	22.42	14.67	0	0	0	-	1.25	91.02	92.27	15.25	0	0	0	-	16.79	4.57	21.36	17.94	0	0	0	-	18.34	0.84	19.18	20.13	0	0	0
787		17:15:00	1.08	19.88	20.96	19.14	0	0	0	-	10.14	7.38	17.52	17.03	0	0	0	-	21.66	0.76	22.42	14.67	0	0	0	-	1.25	91.02	92.27	15.25	0	0	0	-	16.79	4.57	21.36	17.94	0	0	0	-	18.34	0.84	19.18	20.34	0	0	0
788		17:30:00	1.08	19.88	20.96	19.14	0	0	0	-	10.14	7.38	17.52	17.03	0	0	0	-	21.66	0.76	22.42	14.67	0	0	0	-	1.25	91.02	92.27	15.25	0	0	0	-	17.05	4.57	21.62	18.21	3	0.24	37.5	8.22	18.34	0.84	19.18	20.34	13	0.4	74.99
789		17:45:00	1.08	19.88	20.96	19.14	0	0	0	-	10.14	7.38	17.52	17.03	0	0	0	-	21.66	0.76	22.42	14.67	0	0	0	-	1.25	91.02	92.27	15.25	0	0	0	-	17.05	4.57	21.62	18.21	0	0	0	-	18.34	0.84	19.18	20.34	0	0	0
790		18:00:00	1.08	19.88	20.96	19.14	0	0	0	-	10.14	7.38	17.52	17.03	0	0	0	-	21.66	0.76	22.42	14.81	0	0	0	-	1.25	91.02	92.27	15.25	0	0	0	-	17.05	4.57	21.62	18.21	0	0	0	-	18.34	0.84	19.18	20.34	0	0	0
791		18:15:00	1.08	19.88	20.96	19.14	0	0	0	-	10.14	7.38	17.52	17.03	0	0	0	-	21.66	0.86	22.52	14.81	0	0	0	-	1.25	91.02	92.27	15.4	0	0	0	-	17.05	4.57	21.62	18.21	0	0	0	-	18.34	0.84	19.18	20.34	0	0	0
792		18:30:00	1.08	19.88	20.96	19.14	0	0	0	-	10.14	7.38	17.52	17.03	0	0	0	-	21.66	0.86	22.52	14.81	0	0	0	-	1.25	91.02	92.27	15.4	0	0	0	-	17.05	4.57	21.62	18.21	0	0	0	-	18.34	0.84	19.18	20.34	3	0.17	299.99
793		18:45:00	1.08	19.88	20.96	19.14	0	0	0	-	10.14	7.38	17.52	17.03	0	0	0	-	21.66	0.86	22.52	14.81	0	0	0	-	1.25	91.02	92.27	15.4	0	0	0	-	17.05	4.57	21.62	18.21	0	0	0	-	18.34	0.84	19.18	20.34	0	0	0
794		19:00:00	1.08	19.88	20.96	19.14	0	0	0	-	10.14	7.38	17.52	17.3	0	0	0	-	21.86	0.86	22.72	15.09	0	0	0	-	1.25	91.02	92.27	15.4	0	0	0	-	17.05	4.67	21.72	18.51	1	0.04	11.54	0	18.47	0.84	19.31	20.75	13	0.47	50.84
795		19:15:00	1.08	19.88	20.96	19.14	0	0	0	-	10.14	7.38	17.52	17.3	0	0	0	-	21.86	0.86	22.72	15.09	100	3.44	60	27.63	1.25	91.02	92.27	15.52	115	3.65	60	30.31	17.05	4.67	21.72	18.51	0	0	0	-	18.47	0.84	19.31	20.75	10	0.4	60
796		19:30:00	1.08	19.88	20.96	19.14	0	0	0	-	10.14	7.38	17.52	17.3	211	4.09	99.99	50.49	21.86	0.86	22.72	15.09	285	7.17	75	38.96	1.25	91.02	92.27	15.52	429	9.92	149.99	42.78	17.05	4.67	21.72	18.51	82	2.76	75	27.93	18.47	0.84	19.31	21.23	67	1.77	99.99
797		19:45:00	1.08	19.88	20.96	19.24	347	10	75	34.17	10.14	7.38	17.52	17.3	837	13.3	103.44	62.46	22.06	0.86	22.92	15.09	377	8.3	149.99	44.91	1.25	91.02	92.27	15.63	325	7.02	99.99	45.36	17.15	4.67	21.82	18.51	567	11.54	99.99	48.76	18.59	0.84	19.43	21.23	725	14.11	100
798		20:00:00	1.08	20.03	21.11	19.24	519	11.42	100	44.79	10.38	7.38	17.76	17.3	936	14.05	149.99	66.46	22.06	0.86	22.92	15.3	202	4.68	149.99	42.99	1.25	91.02	92.27	15.63	276	5.41	75	50.72	17.15	4.67	21.82	18.51	751	13	99.99	57.43	18.59	0.84	19.43	21.23	742	13.5	103.44
799		20:15:00	1.08	20.13	21.21	19.46	430	9.15	99.99	46.89	10.38	7.38	17.76	17.3	890	13.14	149.99	67.37	22.26	0.86	23.12	15.3	587	12.27	99.99	47.37	1.25	91.02	92.27	15.92	313	6.33	75	48.73	17.15	4.67	21.82	18.51	714	12.88	149.99	55.14	18.71	0.84	19.55	21.57	416	7.93	103.44
800		20:30:00	1.08	20.13	21.21	19.46	563	11.68	99.99	47.89	10.38	7.38	17.76	17.3	511	7.43	149.99	68.33	22.26	0.86	23.12	15.3	458	9.96	99.99	45.39	1.4	91.02	92.42	15.92	439	9.54	149.99	45.61	17.15	4.67	21.82	18.51	648	11.65	99.99	54.99	18.84	0.84	19.68	21.57	492	10.51	103.44
801		20:45:00	1.08	20.3	21.38	19.89	39	1	76.92	38.44	10.38	7.38	17.76	17.51	905	14.16	149.99	63.77	22.53	0.86	23.39	15.46	283	7.02	99.99	40.04	1.4	91.02	92.42	15.92	186	3.77	299.98	48.72	17.15	4.78	21.93	18.84	317	5.18	149.99	60.93	18.84	0.84	19.68	21.57	658	12.63	100
802		21:00:00	1.08	20.46	21.54	19.89	556	11.16	149.99	49.31	10.38	7.38	17.76	17.51	922	13.75	103.44	66.85	22.53	0.86	23.39	15.46	540	10.98	149.99	48.97	1.4	91.02	92.42	16.33	0	0	0	-	17.26	4.78	22.04	18.84	791	13.66	103.44	57.66	18.84	0.84	19.68	21.57	761	14.71	100
803		21:15:00	1.08	20.46	21.54	19.89	568	11.4	100	49.53	10.38	7.38	17.76	17.85	433	6.56	103.44	65.99	22.68	0.86	23.54	15.46	40	0.83	75	49.39	1.4	91.02	92.42	16.33	3	0.11	37.5	9.23	17.26	4.78	22.04	18.84	687	12.12	99.99	56.42	18.84	0.84	19.68	21.57	507	10.24	103.44
804		21:30:00	1.08	20.46	21.54	19.89	675	13.91	103.44	48.46	10.59	7.38	17.97	17.85	847	12.82	149.99	65.83	22.68	0.86	23.54	15.75	0	0	0	-	1.4	91.02	92.42	16.33	0	0	0	-	17.42	4.78	22.2	19.12	343	6.02	100	56.56	18.94	0.84	19.78	21.57	374	8.6	299.99
805		21:45:00	1.08	20.58	21.66	19.89	417	8.39	149.99	49.27	10.59	7.48	18.07	17.85	943	13.14	149.99	71.45	23	0.86	23.86	15.75	175	4.32	75	40.48	1.4	91.02	92.42	16.33	0	0	0	-	17.42	4.78	22.2	19.12	759	13.47	100	56.04	19.13	0.84	19.97	22.06	24	0.73	75
806		22:00:00	1.08	20.58	21.66	19.89	72	1.61	99.99	44.72	10.59	7.48	18.07	17.85	900	13.6	149.99	66.09	23	0.86	23.86	15.75	549	11.94	299.98	45.73	1.4	91.02	92.42	16.33	0	0	0	-	17.42	4.78	22.2	19.12	576	9.93	99.99	57.5	19.27	0.84	20.11	22.06	622	13.1	99.99
807		22:15:00	1.08	20.74	21.82	20.08	491	9.58	299.98	50.82	10.59	7.48	18.07	17.85	902	12.88	149.99	69.95	23.11	0.86	23.97	15.93	280	6.18	76.92	45.06	1.4	91.02	92.42	16.33	0	0	0	-	17.42	4.78	22.2	19.12	236	4.78	149.99	48.78	19.27	0.84	20.11	22.06	677	13.89	299.98
808		22:30:00	1.08	20.74	21.82	20.19	322	6.18	299.98	52.02	10.59	7.48	18.07	17.85	1012	14.13	149.99	71.45	23.11	0.86	23.97	15.93	514	11.86	76.92	42.91	1.4	91.02	92.42	16.33	0	0	0	-	17.57	4.78	22.35	19.25	383	7.83	99.99	48.07	19.4	0.84	20.24	22.06	610	13.06	99.99
809		22:45:00	1.08	20.97	22.05	20.5	0	0	0	-	10.69	7.48	18.17	18.4	256	4.08	149.99	62.57	23.35	0.86	24.21	16.08	287	5.95	75	47.41	1.4	91.02	92.42	16.33	0	0	0	-	17.57	4.78	22.35	19.25	4	0.18	60	22.02	19.4	0.84	20.24	22.06	622	12.48	100
810		23:00:00	1.08	21.11	22.19	20.5	652	12.9	299.96	50.12	10.82	7.48	18.3	18.4	964	13.83	149.99	69.59	23.47	0.86	24.33	16.08	634	11.99	149.99	52.43	1.4	91.02	92.42	16.64	170	3.96	99.99	40.94	17.75	4.78	22.53	19.48	572	10.76	99.99	52.54	19.4	0.84	20.24	22.06	276	5.77	299.98
811		23:15:00	1.08	21.22	22.3	20.5	716	13.6	100	52.39	10.82	7.48	18.3	18.4	659	9.53	149.99	68.76	23.64	0.86	24.5	16.24	0	0	0	-	1.4	91.02	92.42	16.74	170	3.67	299.98	44.53	17.75	4.78	22.53	19.48	711	12.19	100	58.1	19.4	0.84	20.24	22.06	440	9.61	100
812		23:30:00	1.08	21.22	22.3	20.5	649	12.6	100	51.17	10.95	7.48	18.43	18.4	970	13.31	149.99	72.56	23.64	0.86	24.5	16.24	350	7.54	149.99	45.9	1.4	91.02	92.42	16.74	360	6.69	76.92	53.45	18.3	4.78	23.08	19.68	67	1.04	299.99	64.25	19.56	0.84	20.4	22.06	358	7.44	99.99
813		23:45:00	1.08	21.35	22.43	20.83	116	2.32	99.99	49.32	10.95	7.48	18.43	18.4	917	13.54	149.99	67.36	23.75	0.86	24.61	16.24	483	10.08	299.99	47.27	1.4	91.02	92.42	16.98	217	4.08	75	52.33	18.3	4.78	23.08	19.68	812	13.9	100	58.06	19.56	0.84	20.4	22.06	605	12.2	100
814	2021-11-29	00:00:00	1.08	21.35	22.43	20.83	720	14	99.99	51.3	10.95	7.48	18.43	18.4	950	13.53	149.99	69.78	23.87	0.86	24.73	16.24	323	6.93	299.98	45.6	1.4	91.02	92.42	16.98	405	7.49	76.92	53.83	18.53	4.78	23.31	19.91	152	2.71	99.99	56.12	19.56	0.84	20.4	22.06	1	0.01	50
815		00:15:00	1.08	21.49	22.57	20.83	685	12.56	103.44	54.2	10.95	7.48	18.43	18.4	1034	14.41	149.99	71.52	24.12	0.86	24.98	16.52	0	0	0	-	1.4	91.02	92.42	17.09	167	3.4	149.99	48.45	18.53	4.78	23.31	19.91	591	10.49	100	55.65	19.88	0.84	20.72	22.06	654	13.28	100
816		00:30:00	1.08	21.49	22.57	20.83	756	14.01	100	53.85	11.05	7.48	18.53	18.59	557	8.15	149.99	67.71	24.12	0.86	24.98	16.52	0	0	0	-	1.4	91.02	92.42	17.21	225	4.2	149.99	53.23	18.63	5.09	23.72	20.23	239	4.28	299.98	55.37	19.88	0.84	20.72	22.06	373	7.59	149.99
817		00:45:00	1.08	21.49	22.57	20.83	683	12.76	100	53.08	11.05	7.48	18.53	18.7	556	7.49	149.99	74.06	24.12	0.86	24.98	16.52	0	0	0	-	1.4	91.02	92.42	17.21	622	12.66	75	48.7	18.63	5.09	23.72	20.23	649	12.24	99.99	52.8	19.88	0.84	20.72	22.06	465	9.58	99.99
818		01:00:00	1.08	21.63	22.71	20.83	657	12.35	103.44	52.78	11.05	7.64	18.69	18.8	738	11.19	149.99	65.76	24.12	0.86	24.98	16.52	0	0	0	-	1.4	91.02	92.42	17.21	142	2.85	75	49.07	18.63	5.09	23.72	20.23	445	8.19	99.99	54.19	19.88	0.84	20.72	22.06	531	10.83	100
819		01:15:00	1.08	21.63	22.71	20.83	519	9.84	299.99	52.11	11.05	7.64	18.69	18.8	475	6.35	149.99	74.47	24.12	0.86	24.98	16.52	0	0	0	-	1.4	91.02	92.42	17.5	19	0.57	60	32.64	18.95	5.09	24.04	20.57	2	0.09	20	10.71	20	0.84	20.84	22.06	495	10.29	100
820		01:30:00	1.08	21.74	22.82	20.83	386	7.23	99.99	52.97	11.22	7.89	19.11	19.1	819	11.83	149.99	69.1	24.12	0.86	24.98	16.52	0	0	0	-	1.4	91.02	92.42	17.5	0	0	0	-	18.95	5.09	24.04	20.57	558	10.98	149.99	50.36	20	0.84	20.84	22.06	400	8.39	100
821		01:45:00	1.08	21.74	22.82	20.83	177	4.23	99.99	41.17	11.22	7.99	19.21	19.24	355	5.92	149.99	59.64	24.12	0.86	24.98	16.78	0	0	0	-	1.4	91.02	92.42	17.5	0	0	0	-	19.1	5.09	24.19	20.57	183	3.42	99.99	52.58	20.26	0.96	21.22	22.06	324	6.41	100
822		02:00:00	1.08	21.74	22.82	20.83	651	12.73	100	50.97	11.22	7.99	19.21	19.24	871	12.97	149.99	66.94	24.55	0.86	25.41	16.78	64	1.73	75	35.94	1.4	91.02	92.42	17.5	0	0	0	-	19.1	5.09	24.19	20.57	231	4.31	99.99	53.08	20.26	0.96	21.22	22.06	456	9.46	100
823		02:15:00	1.08	21.87	22.95	20.83	549	10.52	149.99	52.03	11.34	7.99	19.33	19.24	952	13.54	149.99	70.03	24.55	0.86	25.41	16.78	0	0	0	-	1.4	91.02	92.42	17.5	0	0	0	-	19.24	5.09	24.33	20.57	133	2.71	299.98	47.81	20.26	0.96	21.22	22.06	152	3.04	99.99
824		02:30:00	1.08	21.99	23.07	20.83	562	10.61	99.99	52.66	11.34	8.28	19.62	19.46	192	2.9	103.44	66.32	24.55	0.86	25.41	16.78	0	0	0	-	1.4	91.02	92.42	17.5	0	0	0	-	19.24	5.09	24.33	20.57	611	11.15	99.99	54.3	20.36	0.96	21.32	22.06	441	8.68	299.98
825		02:45:00	1.08	21.99	23.07	20.83	553	10.69	100	51.39	11.34	8.38	19.72	19.56	623	10.01	103.44	61.86	24.55	0.86	25.41	16.78	0	0	0	-	1.4	91.02	92.42	17.5	0	0	0	-	19.24	5.27	24.51	20.57	96	1.65	99.99	57.82	20.36	0.96	21.32	22.06	686	13.58	103.44
826		03:00:00	1.08	21.99	23.07	20.83	382	7.31	100	51.86	11.44	8.38	19.82	19.56	225	4.8	299.97	46.15	24.55	0.86	25.41	16.78	0	0	0	-	1.4	91.02	92.42	17.63	6	0.21	99.99	25.78	19.24	5.27	24.51	20.57	772	13.46	149.99	57.12	20.47	0.96	21.43	22.06	108	2.68	299.98
827		03:15:00	1.18	22.14	23.32	20.83	533	9.88	103.44	53.83	11.58	8.5	20.08	19.74	63	1.09	99.99	56.61	24.86	0.86	25.72	17.01	0	0	0	-	1.4	91.02	92.42	17.83	85	2.04	75	39.7	19.34	5.27	24.61	20.57	117	1.99	100	59.15	20.47	0.96	21.43	22.06	386	7.98	100
828		03:30:00	1.18	22.32	23.5	20.83	479	9.29	99.99	51.32	11.58	8.6	20.18	19.88	76	1.45	149.99	51.95	24.86	0.86	25.72	17.01	242	5.43	299.98	43.82	1.4	91.02	92.42	17.83	204	4.13	99.99	48.36	19.51	5.27	24.78	20.92	18	0.29	75	60.34	20.59	1.06	21.65	22.06	362	7.13	100
829		03:45:00	1.18	22.32	23.5	20.83	472	8.96	149.99	52.49	11.58	8.6	20.18	19.88	0	0	0	-	25.02	0.86	25.88	17.01	194	4.2	99.99	45.47	1.4	91.02	92.42	18.09	71	1.37	99.99	50.6	19.66	5.27	24.93	20.92	100	1.88	99.99	52.83	20.71	1.06	21.77	22.06	240	4.77	99.99
830		04:00:00	1.18	22.51	23.69	20.83	448	8.63	100	51.83	11.58	8.6	20.18	19.88	0	0	0	-	25.02	0.86	25.88	17.01	0	0	0	-	1.4	91.02	92.42	18.09	539	11.47	76.92	46.56	19.78	5.27	25.05	21.09	0	0	0	-	20.71	1.06	21.77	22.06	523	10.35	100
831		04:15:00	1.18	22.51	23.69	20.83	600	11.19	100	53.36	11.58	8.6	20.18	19.88	0	0	0	-	25.12	0.86	25.98	17.23	306	6.39	75	47.38	1.4	91.02	92.42	18.09	292	5.79	299.98	49.78	20.1	5.27	25.37	21.29	0	0	0	-	20.71	1.06	21.77	22.06	446	9.63	149.99
832		04:30:00	1.18	22.51	23.69	20.83	325	6.72	100	47.99	11.58	8.6	20.18	19.88	0	0	0	-	25.12	0.86	25.98	17.33	696	13.22	99.99	52.3	1.4	91.02	92.42	18.09	255	4.77	76.92	52.46	20.1	5.39	25.49	21.55	4	0.19	299.96	13.04	20.89	1.06	21.95	22.06	106	2.5	149.99
833		04:45:00	1.18	22.79	23.97	20.83	296	5.86	99.99	50.17	11.58	8.6	20.18	19.88	0	0	0	-	25.32	0.96	26.28	17.33	317	6.29	76.92	50.04	1.4	91.02	92.42	18.09	323	7.16	149.99	43.96	20.1	5.39	25.49	21.55	0	0	0	-	21.08	1.17	22.25	22.32	1	0.04	14.28
834		05:00:00	1.18	22.79	23.97	20.83	545	10.35	100	52.19	11.58	8.6	20.18	19.88	0	0	0	-	25.32	0.96	26.28	17.33	141	3.45	149.99	39.62	1.4	91.02	92.42	18.24	119	2.38	75	49.86	20.1	5.39	25.49	21.55	0	0	0	-	21.08	1.17	22.25	22.46	0	0	0
835		05:15:00	1.18	22.94	24.12	20.83	680	12.89	100	52.29	11.58	8.6	20.18	19.88	58	1.14	76.92	50.81	25.67	0.96	26.63	17.55	187	4.5	75	40.76	1.4	91.02	92.42	18.36	274	5.51	76.92	48.18	20.2	5.39	25.59	21.55	0	0	0	-	21.52	1.17	22.69	23.31	0	0	0
836		05:30:00	1.18	23.06	24.24	20.83	146	3.46	100	41.5	11.58	8.6	20.18	19.88	322	5.96	100	53.06	25.67	0.96	26.63	17.55	374	8.62	149.99	42.82	1.4	91.02	92.42	18.93	0	0	0	-	20.2	5.39	25.59	21.55	0	0	0	-	21.86	1.17	23.03	23.31	73	1.83	75
837		05:45:00	1.18	23.18	24.36	20.83	357	6.98	100	50.68	11.73	8.6	20.33	20.09	451	9.59	99.99	46.45	25.79	0.96	26.75	17.55	238	5.3	75	44.04	1.4	91.02	92.42	19.03	48	1.08	149.99	43.38	20.2	5.39	25.59	21.55	0	0	0	-	22.06	1.17	23.23	23.31	346	8.01	99.99
838		06:00:00	1.18	23.31	24.49	20.83	378	8.14	100	46.14	11.85	8.6	20.45	20.21	140	2.82	299.98	48.17	25.96	0.96	26.92	17.79	260	5.76	75	44.1	1.4	91.02	92.42	19.03	111	2.64	149.99	38.87	20.2	5.39	25.59	21.55	340	6.75	299.98	49.38	22.06	1.17	23.23	23.31	19	0.44	75
839		06:15:00	1.18	23.41	24.59	20.83	291	6.45	99.99	44.05	11.96	8.6	20.56	20.36	406	7.21	103.44	56.21	26.12	0.96	27.08	17.79	486	9.93	149.99	48.27	1.4	91.02	92.42	19.03	493	9.33	75	52.18	20.34	5.39	25.73	21.55	330	6.25	299.98	51.21	22.48	1.17	23.65	23.63	72	1.68	75
840		06:30:00	1.18	23.41	24.59	20.83	466	9.92	99.99	46.66	11.96	8.76	20.72	20.36	32	0.56	99.99	57.33	26.12	0.96	27.08	17.79	559	11.71	149.99	47.07	1.4	91.02	92.42	19.03	582	11.57	75	49.6	20.34	5.39	25.73	21.76	380	8.02	99.99	46.8	22.48	1.17	23.65	23.63	663	13.49	99.99
841		06:45:00	1.18	23.57	24.75	20.83	225	4.87	99.99	45.2	12.22	8.76	20.98	20.8	209	4.25	149.99	48.82	26.22	0.96	27.18	18.02	137	3.11	99.99	42.22	1.4	91.02	92.42	19.03	161	3.51	75	44.79	20.49	5.39	25.88	21.76	26	0.52	75	49.35	22.48	1.17	23.65	23.63	330	6.66	99.99
842		07:00:00	1.18	23.57	24.75	21.16	73	1.42	99.99	51.89	12.22	8.76	20.98	20.8	440	8.22	99.99	52.97	26.41	0.96	27.37	18.02	334	7.74	76.92	42.72	1.4	91.02	92.42	19.03	22	0.81	75	20.37	20.62	5.62	26.24	21.76	154	3.35	99.99	45.03	22.84	1.17	24.01	23.92	276	6.24	99.99
843		07:15:00	1.18	24.01	25.19	21.39	52	1.37	99.99	36	12.32	8.76	21.08	20.93	338	6.28	100	53.61	26.53	0.96	27.49	18.02	0	0	0	-	1.4	91.02	92.42	19.03	5	0.13	60	26.25	20.62	5.62	26.24	21.76	0	0	0	-	23.03	1.17	24.2	24.08	62	1.62	75
844		07:30:00	1.18	24.01	25.19	21.39	5	0.18	99.99	24.54	12.42	8.76	21.18	20.93	16	0.61	75	22.19	26.53	0.96	27.49	18.02	0	0	0	-	1.4	91.02	92.42	19.03	15	0.53	42.85	26.41	20.62	5.62	26.24	21.76	0	0	0	-	23.03	1.17	24.2	24.08	0	0	0
845		07:45:00	1.18	24.01	25.19	21.39	0	0	0	-	12.42	8.99	21.41	20.93	126	3.41	299.99	35.91	26.64	0.96	27.6	18.02	3	0.2	25	12.5	1.4	91.02	92.42	19.03	0	0	0	-	20.62	5.62	26.24	21.76	0	0	0	-	23.03	1.17	24.2	24.08	0	0	0
846		08:00:00	1.18	24.01	25.19	21.39	0	0	0	-	12.42	8.99	21.41	20.93	242	6.08	299.98	38.34	26.64	0.96	27.6	18.02	0	0	0	-	1.4	91.02	92.42	19.03	0	0	0	-	20.62	5.62	26.24	21.76	0	0	0	-	23.03	1.17	24.2	24.08	0	0	0
847		08:15:00	1.18	24.01	25.19	21.39	0	0	0	-	12.42	9.33	21.75	21.31	1	0.01	75	0	26.64	0.96	27.6	18.02	0	0	0	-	1.4	91.02	92.42	19.03	0	0	0	-	20.62	5.62	26.24	21.76	0	0	0	-	23.03	1.17	24.2	24.08	0	0	0
848		08:30:00	1.18	24.01	25.19	21.39	0	0	0	-	12.42	9.33	21.75	21.31	0	0	0	-	26.64	0.96	27.6	18.02	0	0	0	-	1.4	91.02	92.42	19.03	0	0	0	-	20.62	5.62	26.24	21.76	0	0	0	-	23.03	1.17	24.2	24.08	0	0	0
849		08:45:00	1.18	24.01	25.19	21.39	0	0	0	-	12.42	9.33	21.75	21.31	0	0	0	-	26.64	0.96	27.6	18.02	0	0	0	-	1.4	91.02	92.42	19.03	0	0	0	-	20.62	5.62	26.24	21.76	0	0	0	-	23.03	1.17	24.2	24.08	0	0	0
850		09:00:00	1.18	24.01	25.19	21.39	0	0	0	-	12.42	9.33	21.75	21.31	0	0	0	-	26.64	0.96	27.6	18.02	0	0	0	-	1.4	91.02	92.42	19.03	0	0	0	-	20.62	5.62	26.24	21.76	0	0	0	-	23.03	1.17	24.2	24.08	0	0	0
851		09:15:00	1.18	24.01	25.19	21.39	0	0	0	-	12.42	9.33	21.75	21.31	0	0	0	-	26.64	0.96	27.6	18.02	0	0	0	-	1.4	91.02	92.42	19.03	0	0	0	-	20.62	5.62	26.24	21.76	0	0	0	-	23.03	1.17	24.2	24.08	0	0	0
852		09:30:00	1.18	24.01	25.19	21.39	0	0	0	-	12.42	9.33	21.75	21.31	0	0	0	-	26.64	0.96	27.6	18.02	0	0	0	-	1.4	91.02	92.42	19.03	0	0	0	-	20.62	5.62	26.24	21.76	0	0	0	-	23.03	1.17	24.2	24.08	0	0	0
853		09:45:00	1.18	24.01	25.19	21.39	0	0	0	-	12.42	9.33	21.75	21.31	0	0	0	-	26.64	0.96	27.6	18.02	0	0	0	-	1.4	91.02	92.42	19.03	0	0	0	-	20.62	5.62	26.24	21.76	0	0	0	-	23.03	1.17	24.2	24.08	0	0	0
854		10:00:00	1.18	24.01	25.19	21.39	0	0	0	-	12.42	9.33	21.75	21.31	0	0	0	-	26.64	0.96	27.6	18.02	0	0	0	-	1.4	91.02	92.42	19.03	0	0	0	-	20.62	5.62	26.24	21.76	0	0	0	-	23.03	1.17	24.2	24.08	0	0	0
855		10:15:00	1.18	24.01	25.19	21.39	0	0	0	-	12.42	9.33	21.75	21.31	0	0	0	-	26.64	0.96	27.6	18.02	0	0	0	-	1.4	91.02	92.42	19.03	0	0	0	-	20.62	5.62	26.24	21.76	33	0.96	60	31.19	23.03	1.17	24.2	24.08	0	0	0
856		10:30:00	1.18	24.01	25.19	21.39	0	0	0	-	12.42	9.33	21.75	21.31	0	0	0	-	26.64	0.96	27.6	18.02	0	0	0	-	1.4	91.02	92.42	19.03	0	0	0	-	20.62	5.62	26.24	21.76	48	1.36	61.22	34.52	23.03	1.17	24.2	24.08	0	0	0
857		10:45:00	1.18	24.01	25.19	21.39	0	0	0	-	12.42	9.33	21.75	21.31	0	0	0	-	26.64	0.96	27.6	18.02	0	0	0	-	1.4	91.02	92.42	19.03	0	0	0	-	20.62	5.62	26.24	21.76	0	0	0	-	23.03	1.17	24.2	24.08	0	0	0
858		11:00:00	1.18	24.26	25.44	21.39	8	0.3	50	23.33	12.42	9.33	21.75	21.31	0	0	0	-	26.64	0.96	27.6	18.02	0	0	0	-	1.4	91.02	92.42	19.03	0	0	0	-	20.62	5.62	26.24	21.76	0	0	0	-	23.03	1.17	24.2	24.08	6	0.21	42.85
859		11:15:00	1.18	24.26	25.44	21.39	0	0	0	-	12.42	9.33	21.75	21.31	0	0	0	-	26.64	1.06	27.7	18.02	0	0	0	-	1.4	91.02	92.42	19.03	0	0	0	-	20.62	5.62	26.24	21.76	0	0	0	-	23.03	1.17	24.2	24.33	0	0	0
860		11:30:00	1.18	24.26	25.44	21.39	0	0	0	-	12.42	9.33	21.75	21.31	0	0	0	-	26.64	1.06	27.7	18.02	0	0	0	-	1.4	91.02	92.42	19.03	0	0	0	-	20.62	5.62	26.24	21.76	0	0	0	-	23.26	1.17	24.43	24.33	36	1.17	149.99
861		11:45:00	1.18	24.26	25.44	21.39	0	0	0	-	12.42	9.33	21.75	21.31	0	0	0	-	26.64	1.06	27.7	18.02	0	0	0	-	1.4	91.02	92.42	19.03	0	0	0	-	20.62	5.62	26.24	21.76	0	0	0	-	23.26	1.17	24.43	24.33	0	0	0
862		12:00:00	1.18	24.26	25.44	21.39	0	0	0	-	12.42	9.33	21.75	21.31	0	0	0	-	26.64	1.06	27.7	18.02	0	0	0	-	1.4	91.02	92.42	19.03	0	0	0	-	20.62	5.62	26.24	21.76	0	0	0	-	23.26	1.17	24.43	24.33	0	0	0
863		12:15:00	1.18	24.26	25.44	21.39	0	0	0	-	12.42	9.33	21.75	21.31	0	0	0	-	26.64	1.06	27.7	18.02	0	0	0	-	1.4	91.02	92.42	19.03	0	0	0	-	20.62	5.62	26.24	21.76	3	0.15	103.44	10.24	23.26	1.17	24.43	24.33	0	0	0
864		12:30:00	1.18	24.26	25.44	21.39	0	0	0	-	12.42	9.33	21.75	21.31	0	0	0	-	26.64	1.06	27.7	18.02	0	0	0	-	1.4	91.02	92.42	19.03	0	0	0	-	20.62	5.62	26.24	21.76	0	0	0	-	23.26	1.17	24.43	24.33	0	0	0
865		12:45:00	1.18	24.26	25.44	21.39	0	0	0	-	12.52	9.33	21.85	21.31	0	0	0	-	26.84	1.06	27.9	18.12	0	0	0	-	1.4	91.02	92.42	19.03	0	0	0	-	20.62	5.62	26.24	21.76	0	0	0	-	23.26	1.17	24.43	24.33	0	0	0
866	2021-11-29	13:40:00	0	0.1	0.1	0	11	0.39	149.99	28.1	0	0	0	0	25	0.63	75	36.3	0	0	0	0	0	0	0	-	0	0.16	0.16	0.22	0	0	0	-	0	0.13	0.13	0	0	0	0	-	0	0	0	0	0	0	0
867		13:55:00	0	0.1	0.1	0	0	0	0	-	0	0.12	0.12	0.31	0	0	0	-	0	0	0	0	0	0	0	-	0	0.16	0.16	0.22	0	0	0	-	0.2	0.13	0.33	0.21	1	0.04	74.99	14.28	0	0	0	0	0	0	0
868		14:10:00	0	0.1	0.1	0	0	0	0	-	0	0.22	0.22	0.31	0	0	0	-	0	0	0	0	0	0	0	-	0	0.16	0.16	0.22	0	0	0	-	0.2	0.13	0.33	0.21	0	0	0	-	0	0	0	0	0	0	0
869		14:25:00	0	0.1	0.1	0	0	0	0	-	0	0.22	0.22	0.31	0	0	0	-	0	0	0	0	0	0	0	-	0	0.16	0.16	0.22	0	0	0	-	0.2	0.13	0.33	0.21	0	0	0	-	0	0	0	0	0	0	0
870		14:40:00	0	0.38	0.38	0.22	0	0	0	-	0	0.22	0.22	0.31	0	0	0	-	0.1	0	0.1	0.14	0	0	0	-	0	0.16	0.16	0.22	0	0	0	-	0.32	0.13	0.45	0.38	0	0	0	-	0	0	0	0	0	0	0
871		14:55:00	0	0.38	0.38	0.22	0	0	0	-	0	0.22	0.22	0.31	0	0	0	-	0.1	0	0.1	0.14	0	0	0	-	0	0.28	0.28	0.22	0	0	0	-	0.32	0.23	0.55	0.38	0	0	0	-	0	0	0	0	0	0	0
872		15:10:00	0	0.38	0.38	0.22	0	0	0	-	0	0.22	0.22	0.31	0	0	0	-	0.1	0	0.1	0.14	0	0	0	-	0.13	0.43	0.56	0.46	1	0.02	33.33	0	0.32	0.23	0.55	0.7	0	0	0	-	0.12	0	0.12	0.46	13	0.44	50
873		15:25:00	0	0.38	0.38	0.22	0	0	0	-	0	0.22	0.22	0.31	0	0	0	-	0.27	0	0.27	0.34	0	0	0	-	0.13	0.43	0.56	0.46	0	0	0	-	0.32	0.39	0.71	0.7	1	0.08	6.52	0	0.37	0	0.37	0.46	14	0.37	75
874		15:40:00	0	0.38	0.38	0.51	5	0.24	42.85	18.49	0	0.22	0.22	0.31	0	0	0	-	0.27	0	0.27	0.34	0	0	0	-	0.13	0.43	0.56	0.46	0	0	0	-	0.32	0.39	0.71	0.7	0	0	0	-	0.37	0	0.37	0.46	0	0	0
875		15:55:00	0	0.55	0.55	0.51	0	0	0	-	0	0.22	0.22	0.31	0	0	0	-	0.27	0	0.27	0.34	0	0	0	-	0.13	0.43	0.56	0.46	0	0	0	-	0.32	0.39	0.71	0.7	0	0	0	-	0.37	0	0.37	0.46	0	0	0
876		16:10:00	0	0.55	0.55	0.51	0	0	0	-	0	0.22	0.22	0.31	0	0	0	-	0.27	0	0.27	0.34	0	0	0	-	0.13	0.43	0.56	0.46	0	0	0	-	0.32	0.39	0.71	0.7	0	0	0	-	0.37	0	0.37	0.46	0	0	0
877		16:25:00	0	0.55	0.55	0.51	0	0	0	-	0	0.22	0.22	0.43	0	0	0	-	0.27	0	0.27	0.34	0	0	0	-	0.13	0.43	0.56	0.46	0	0	0	-	0.48	0.39	0.87	0.91	1	0.05	25	10	0.37	0	0.37	0.46	0	0	0
878		16:40:00	0	0.55	0.55	0.51	0	0	0	-	0	0.22	0.22	0.43	0	0	0	-	0.27	0	0.27	0.34	0	0	0	-	0.13	0.43	0.56	0.46	0	0	0	-	0.48	0.39	0.87	0.91	0	0	0	-	0.37	0	0.37	0.46	0	0	0
879		16:55:00	0	0.55	0.55	0.51	0	0	0	-	0	0.22	0.22	0.43	0	0	0	-	0.27	0	0.27	0.34	0	0	0	-	0.13	0.43	0.56	0.46	0	0	0	-	0.48	0.39	0.87	0.91	0	0	0	-	0.37	0	0.37	0.46	0	0	0
880		17:10:00	0	0.73	0.73	0.73	0	0	0	-	0	0.22	0.22	0.43	0	0	0	-	0.27	0	0.27	0.34	0	0	0	-	0.13	0.43	0.56	0.46	0	0	0	-	0.6	0.66	1.26	1.2	0	0	0	-	0.37	0	0.37	0.46	0	0	0
881		17:25:00	0	0.73	0.73	0.73	0	0	0	-	0	0.22	0.22	0.43	0	0	0	-	0.37	0	0.37	0.59	0	0	0	-	0.13	0.6	0.73	0.72	0	0	0	-	0.6	0.66	1.26	1.2	0	0	0	-	0.37	0	0.37	0.46	0	0	0
882		17:40:00	0	0.73	0.73	0.73	0	0	0	-	0	0.22	0.22	0.43	0	0	0	-	0.37	0.11	0.48	0.59	0	0	0	-	0.13	0.6	0.73	0.72	0	0	0	-	0.6	0.66	1.26	1.2	0	0	0	-	0.68	0	0.68	1.02	3	0.2	99.99
883		17:55:00	0	0.73	0.73	0.73	0	0	0	-	0	0.22	0.22	0.43	0	0	0	-	0.37	0.11	0.48	0.59	0	0	0	-	0.13	0.6	0.73	0.72	0	0	0	-	0.6	0.66	1.26	1.2	0	0	0	-	0.68	0	0.68	1.02	0	0	0
884		18:10:00	0	0.73	0.73	0.73	0	0	0	-	0	0.22	0.22	0.43	0	0	0	-	0.37	0.11	0.48	0.59	0	0	0	-	0.13	0.6	0.73	0.72	0	0	0	-	0.7	0.66	1.36	1.53	0	0	0	-	0.68	0	0.68	1.02	0	0	0
885		18:25:00	0	0.73	0.73	0.94	0	0	0	-	0	0.52	0.52	0.93	1	0.06	20	8.57	0.37	0.11	0.48	0.59	0	0	0	-	0.13	0.6	0.73	0.72	0	0	0	-	0.7	0.66	1.36	1.53	2	0.17	23.08	9.09	0.68	0	0.68	1.02	0	0	0
886		18:40:00	0	0.73	0.73	0.94	0	0	0	-	0.18	0.52	0.7	0.93	0	0	0	-	0.37	0.11	0.48	0.83	0	0	0	-	0.13	0.77	0.9	0.97	0	0	0	-	0.7	0.66	1.36	1.53	0	0	0	-	0.68	0	0.68	1.02	0	0	0
887		18:55:00	0	0.73	0.73	0.94	0	0	0	-	0.18	0.52	0.7	0.93	0	0	0	-	0.37	0.11	0.48	0.83	0	0	0	-	0.13	0.77	0.9	0.97	0	0	0	-	0.7	0.66	1.36	1.53	0	0	0	-	0.68	0	0.68	1.02	0	0	0
888		19:10:00	0.1	0.98	1.08	1.19	1	0.06	20	8.57	0.18	0.52	0.7	0.93	0	0	0	-	0.37	0.11	0.48	0.83	2	0.11	23.08	13.64	0.13	0.77	0.9	1.18	0	0	0	-	0.7	0.66	1.36	1.68	1	0.01	37.5	0	0.84	0	0.84	1.4	0	0	0
889		19:25:00	0.1	0.98	1.08	1.19	0	0	0	-	0.18	0.52	0.7	0.93	238	4.55	99.99	51.57	0.47	0.11	0.58	1.02	9	0.38	149.99	22.67	0.13	92.22	92.35	1.18	433	10.89	75	39.12	0.82	0.66	1.48	1.81	108	2.73	99.99	38.88	0.84	0	0.84	1.4	369	7.97	99.99
890		19:40:00	0.1	0.98	1.08	1.19	379	9.77	99.99	37.89	0.18	0.52	0.7	0.93	907	14.21	103.44	63.75	0.6	0.11	0.71	1.02	381	8.68	149.99	42.49	0.13	92.22	92.35	1.18	622	12.19	75	50.53	0.82	0.66	1.48	1.81	534	10.31	99.99	51.66	0.84	0	0.84	1.4	655	12.83	99.99
891		19:55:00	0.1	1.08	1.18	1.19	433	9.48	149.99	44.9	0.18	0.52	0.7	0.93	996	14.84	103.44	67.1	0.71	0.11	0.82	1.02	542	10.17	299.98	52.89	0.13	92.22	92.35	1.18	587	11.24	299.98	51.85	0.94	0.66	1.6	1.81	579	10.37	99.99	55.42	0.97	0	0.97	1.4	634	11.93	103.44
892		20:10:00	0.1	1.19	1.29	1.39	334	7.72	99.99	42.86	0.18	0.52	0.7	0.93	932	13.44	149.99	69	0.71	0.11	0.82	1.14	150	2.88	299.98	51.13	0.29	92.22	92.51	1.51	107	2.26	75	46.64	0.94	0.66	1.6	1.81	644	11.11	99.99	57.59	0.97	0	0.97	1.4	611	11.57	103.44
893		20:25:00	0.1	1.19	1.29	1.39	470	9.91	103.44	46.77	0.18	0.52	0.7	0.93	869	12.29	149.97	70.71	0.84	0.11	0.95	1.14	572	10.6	99.99	53.62	0.29	92.22	92.51	1.51	656	11.4	76.92	57.09	0.94	0.66	1.6	1.81	765	13.18	99.99	57.9	0.97	0	0.97	1.7	310	6.34	99.99
894		20:40:00	0.1	1.4	1.5	1.6	269	5.67	99.99	47.13	0.18	0.52	0.7	0.93	871	12.75	103.44	68.2	0.94	0.11	1.05	1.14	409	9.95	299.98	40.69	0.29	92.22	92.51	1.51	616	11.24	76.92	54.44	1.1	0.66	1.76	2.09	341	6.26	99.99	53.93	1.22	0	1.22	2.04	257	5.07	99.99
895		20:55:00	0.1	1.4	1.5	1.6	634	13.12	99.99	48.04	0.18	0.52	0.7	1.03	860	11.86	149.99	72.34	0.94	0.11	1.05	1.14	504	11.99	75	41.63	0.42	92.22	92.64	1.68	324	6.1	299.99	52.4	1.2	0.66	1.86	2.09	664	11.61	149.99	56.8	1.33	0	1.33	2.04	571	11.38	99.99
896		21:10:00	0.1	1.4	1.5	1.9	423	8.73	149.99	47.96	0.18	0.52	0.7	1.03	995	13.5	149.99	73.61	1.36	0.11	1.47	1.59	201	4.41	75	45.37	0.42	92.22	92.64	1.68	291	5.54	99.99	52.3	1.2	0.66	1.86	2.09	309	5.27	99.99	58.88	1.33	0	1.33	2.04	681	13.47	103.44
897		21:25:00	0.1	1.56	1.66	1.9	0	0	0	-	0.18	0.52	0.7	1.03	576	8.43	103.44	68.28	1.36	0.11	1.47	1.59	225	4.24	299.98	52.34	0.42	92.22	92.64	2.15	0	0	0	-	1.34	0.78	2.12	2.39	616	10.88	99.99	56.15	1.54	0	1.54	2.04	484	9.75	149.99
898		21:40:00	0.1	1.56	1.66	1.9	0	0	0	-	0.18	0.52	0.7	1.29	988	14.08	103.44	69.9	1.44	0.11	1.55	1.59	627	11.13	299.98	55.77	0.42	92.22	92.64	2.15	0	0	0	-	1.45	0.78	2.23	2.39	784	12.88	100	60.41	1.73	0	1.73	2.32	0	0	0
899		21:55:00	0.1	1.56	1.66	1.9	0	0	0	-	0.28	0.52	0.8	1.29	1050	14.18	149.99	73.92	1.74	0.11	1.85	1.59	382	8.06	76.92	47	0.42	92.22	92.64	2.15	0	0	0	-	1.45	0.78	2.23	2.39	482	7.92	100	60.33	1.85	0	1.85	2.6	415	8.85	103.44
900		22:10:00	0.1	1.67	1.77	2	13	0.45	99.99	26.57	0.28	0.63	0.91	1.29	1016	13.96	149.99	72.65	1.93	0.11	2.04	1.78	156	3.17	299.98	48.92	0.42	92.22	92.64	2.15	0	0	0	-	1.76	0.78	2.54	2.68	293	5.29	100	54.59	1.85	0	1.85	2.6	571	11.61	100
901		22:25:00	0.1	1.84	1.94	2.14	213	4.82	149.99	42.35	0.28	0.63	0.91	1.68	341	4.94	100	68.5	1.93	0.11	2.04	1.78	0	0	0	-	0.42	92.22	92.64	2.15	0	0	0	-	1.76	0.78	2.54	2.68	627	10.7	103.44	58.32	1.85	0	1.85	2.6	685	13.43	103.44
902		22:40:00	0.1	2	2.1	2.14	323	7.27	149.99	43.66	0.49	0.63	1.12	1.68	1011	14.2	149.99	71.06	1.93	0.11	2.04	1.78	0	0	0	-	0.42	106.36	106.78	2.15	0	0	0	-	1.76	1.04	2.8	2.84	1	0.03	15.79	0	1.96	0	1.96	2.6	220	4.82	99.99
903		22:55:00	0.1	2.12	2.22	2.3	383	8.49	99.99	44.71	0.49	0.63	1.12	1.68	1090	14.46	149.99	75.2	1.93	0.11	2.04	1.78	0	0	0	-	0.42	106.36	106.78	2.15	0	0	0	-	1.76	1.04	2.8	2.84	0	0	0	-	2.32	0	2.32	3.12	96	2.17	99.99
904		23:10:00	0.1	2.12	2.22	2.3	288	5.96	100	48.21	0.49	0.63	1.12	1.68	1005	13.77	149.99	72.91	2.37	0.11	2.48	1.92	0	0	0	-	0.42	106.36	106.78	2.15	0	0	0	-	1.76	1.04	2.8	2.84	1	0.02	33.33	0	2.32	0.1	2.42	3.12	693	13.98	103.44
905		23:25:00	0.1	2.27	2.37	2.49	246	5.34	99.99	46.05	0.64	0.63	1.27	1.68	870	12.51	299.98	69.37	2.37	0.11	2.48	2.02	246	5.55	149.99	43.87	0.42	106.36	106.78	2.46	0	0	0	-	1.86	1.32	3.18	3.13	1	0.01	75	0	2.32	0.1	2.42	3.12	549	11.1	99.99
906		23:40:00	0.1	2.27	2.37	2.49	0	0	0	-	0.64	0.78	1.42	2.15	335	5.2	103.44	64.1	2.48	0.11	2.59	2.18	207	4.04	76.92	50.8	0.64	106.36	107	2.46	328	6.81	149.99	47.15	1.86	1.32	3.18	3.13	694	12.01	100	57.43	2.32	0.1	2.42	3.12	628	13.36	100
907		23:55:00	0.1	2.27	2.37	2.65	30	1.08	75	27.27	0.88	0.78	1.66	2.15	930	14	149.99	66.24	2.64	0.11	2.75	2.18	302	6.14	75	48.87	0.64	106.36	107	2.67	253	4.52	299.99	54.87	1.86	1.32	3.18	3.13	619	10.64	99.99	57.83	2.32	0.1	2.42	3.12	148	3.24	100
908	2021-11-30	00:10:00	0.1	2.42	2.52	2.65	121	3.16	149.99	36.45	0.88	0.78	1.66	2.15	961	13.87	149.99	69	2.64	0.11	2.75	2.18	270	5.98	75	44.72	0.64	106.36	107	2.67	428	8.14	299.99	52.04	2.02	1.32	3.34	3.13	101	1.67	99.99	59.41	2.55	0.1	2.65	3.43	368	7.35	100
909		00:25:00	0.1	2.55	2.65	2.95	128	2.93	75	42.73	0.88	0.78	1.66	2.15	1007	14.55	103.44	69.13	2.93	0.11	3.04	2.44	364	7.38	299.98	48.58	0.64	106.36	107	2.67	38	0.95	99.99	36.45	2.02	1.32	3.34	3.55	161	3.32	76.92	47.76	2.55	0.1	2.65	3.43	639	13.42	100
910		00:40:00	0.1	2.55	2.65	2.95	654	13.08	299.98	49.74	0.88	0.78	1.66	2.15	907	12.86	103.44	70.43	3.18	0.11	3.29	2.44	345	6.38	99.99	53.71	0.74	106.36	107.1	2.67	284	5.55	100	50.43	2.16	1.43	3.59	3.55	737	12.92	100	56.71	2.55	0.1	2.65	3.43	570	12.78	99.99
911		00:55:00	0.1	2.55	2.65	2.95	625	12.53	100	49.54	0.88	0.78	1.66	2.15	998	14.42	103.44	69.16	3.18	0.11	3.29	2.44	182	3.78	75	47.05	0.87	106.36	107.23	2.97	61	1.57	75	38.13	2.16	1.43	3.59	3.55	586	9.78	149.99	59.56	2.65	0.1	2.75	3.43	460	11.03	99.99
912		01:10:00	0.1	2.55	2.65	2.95	266	5.25	99.99	49.79	0.88	0.78	1.66	2.15	883	12.83	149.99	68.32	3.58	0.11	3.69	2.62	233	5.09	299.98	45.23	0.87	106.36	107.23	2.97	0	0	0	-	2.28	1.43	3.71	3.55	403	6.76	299.98	59.48	2.84	0.1	2.94	3.7	149	3.19	99.99
913		01:25:00	0.1	2.84	2.94	3.15	250	5.75	99.99	42.73	0.88	0.78	1.66	2.15	613	8.36	103.44	73.21	3.58	0.11	3.69	2.62	162	3.55	75	44.6	0.87	106.36	107.23	2.97	0	0	0	-	2.28	1.43	3.71	3.93	7	0.32	50	10.99	2.84	0.1	2.94	3.7	643	14.05	100
914		01:40:00	0.1	2.84	2.94	3.42	7	0.28	75	19.41	1.08	0.78	1.86	2.5	759	10.91	149.99	69.41	3.58	0.11	3.69	2.62	390	8.73	75	44.46	0.87	106.36	107.23	3.09	0	0	0	-	2.28	1.66	3.94	3.93	244	5.38	299.98	44.01	3.03	0.1	3.13	3.7	272	6.48	100
915		01:55:00	0.2	3.03	3.23	3.42	38	1.03	75	35.32	1.08	0.78	1.86	2.5	987	14.1	103.44	69.85	3.96	0.21	4.17	2.85	0	0	0	-	0.87	106.36	107.23	3.09	0	0	0	-	2.53	1.66	4.19	3.93	295	5.04	100	58.02	3.14	0.1	3.24	3.7	78	1.82	76.92
916		02:10:00	0.2	3.23	3.43	3.52	73	1.52	149.99	46.71	1.18	0.96	2.14	2.86	303	4.66	103.44	64.91	3.96	0.21	4.17	2.85	1	0.03	149.99	18.75	0.87	106.36	107.23	3.09	0	0	0	-	2.66	1.86	4.52	4.24	39	2.54	60	12.21	3.14	0.1	3.24	3.7	0	0	0
917		02:25:00	0.2	3.23	3.43	3.52	43	1.05	99.99	36.5	1.41	0.96	2.37	2.86	895	13.88	103.44	64.39	3.96	0.21	4.17	2.85	0	0	0	-	0.87	106.36	107.23	3.09	0	0	0	-	2.78	1.86	4.64	4.24	17	0.38	299.99	36.68	3.14	0.1	3.24	3.7	0	0	0
918		02:40:00	0.2	3.23	3.43	3.52	0	0	0	-	1.41	0.96	2.37	2.86	987	13.77	103.44	71.41	3.96	0.21	4.17	2.85	0	0	0	-	0.87	106.36	107.23	3.09	0	0	0	-	2.78	1.86	4.64	4.24	55	1.36	75	38.23	3.14	0.1	3.24	3.7	0	0	0
919		02:55:00	0.2	3.23	3.43	3.52	0	0	0	-	1.51	0.96	2.47	2.86	864	13.27	103.44	64.64	3.96	0.21	4.17	2.85	0	0	0	-	0.87	106.36	107.23	3.09	0	0	0	-	2.9	1.86	4.76	4.24	93	2.02	75	43.74	3.14	0.1	3.24	3.7	0	0	0
920		03:10:00	0.2	3.23	3.43	3.52	0	0	0	-	1.51	0.96	2.47	3.03	117	1.69	103.44	69.1	3.96	0.21	4.17	2.85	0	0	0	-	0.87	106.36	107.23	3.09	0	0	0	-	2.9	1.86	4.76	4.24	1	0.03	17.65	0	3.14	0.1	3.24	3.93	2	0.08	50
921		03:25:00	0.2	3.23	3.43	3.52	0	0	0	-	1.75	0.96	2.71	3.03	774	12.56	103.44	61.28	3.96	0.21	4.17	2.85	0	0	0	-	0.87	106.36	107.23	3.09	0	0	0	-	3.04	1.86	4.9	4.62	8	0.29	42.85	11.93	3.14	0.1	3.24	3.93	403	8.65	100
922		03:40:00	0.2	3.23	3.43	3.52	0	0	0	-	1.75	1.18	2.93	3.13	841	12.8	103.44	65.65	4.11	0.21	4.32	2.95	0	0	0	-	0.87	106.36	107.23	3.29	2	0.08	50	18.37	3.18	1.86	5.04	4.62	0	0	0	-	3.14	0.1	3.24	4.03	568	12	149.99
923		03:55:00	0.2	3.23	3.43	3.52	0	0	0	-	1.92	1.18	3.1	3.4	11	0.41	99.99	24.59	4.11	0.21	4.32	2.95	0	0	0	-	0.87	106.36	107.23	3.47	128	3.1	299.99	39.47	3.18	1.86	5.04	4.62	0	0	0	-	3.36	0.1	3.46	4.03	284	6.91	299.98
924		04:10:00	0.2	3.23	3.43	3.52	0	0	0	-	2.06	1.18	3.24	3.4	434	9.94	99.99	42.86	4.11	0.21	4.32	2.95	0	0	0	-	0.87	106.36	107.23	3.47	356	7.06	149.99	49.49	3.18	1.86	5.04	4.62	0	0	0	-	3.36	0.1	3.46	4.03	562	12.12	99.99
925		04:25:00	0.2	3.23	3.43	3.52	397	11.71	299.99	33.32	2.06	1.37	3.43	3.9	0	0	0	-	4.11	0.21	4.32	3.22	0	0	0	-	1.01	106.36	107.37	3.68	31	0.76	299.98	37	3.18	1.86	5.04	4.62	0	0	0	-	3.48	0.1	3.58	4.03	83	1.84	75
926		04:40:00	0.2	3.23	3.43	3.99	236	5.81	75	40.14	2.06	1.37	3.43	3.9	0	0	0	-	4.43	0.21	4.64	3.22	377	8.35	299.98	44.51	1.01	106.36	107.37	3.68	664	12.02	99.99	54.71	3.18	1.86	5.04	4.62	0	0	0	-	3.48	0.1	3.58	4.32	0	0	0
927		04:55:00	0.2	3.54	3.74	3.99	498	11.28	76.92	43.86	2.06	1.37	3.43	3.9	0	0	0	-	4.63	0.21	4.84	3.22	428	8.7	99.99	48.23	1.01	106.36	107.37	3.68	50	2.2	149.99	19.12	3.18	1.86	5.04	4.62	0	0	0	-	3.74	0.1	3.84	4.32	0	0	0
928		05:10:00	0.2	3.67	3.87	3.99	515	12.2	75	41.84	2.06	1.37	3.43	3.9	0	0	0	-	4.63	0.21	4.84	3.22	592	13.26	75	44.11	1.01	106.36	107.37	3.68	25	0.61	149.99	39.94	3.18	1.86	5.04	4.62	0	0	0	-	3.74	0.1	3.84	4.32	0	0	0
929		05:25:00	0.2	3.67	3.87	3.99	473	11.52	75	40.8	2.06	1.37	3.43	3.9	0	0	0	-	5.11	0.21	5.32	3.43	198	4.23	76.92	46.61	1.01	106.36	107.37	3.84	4	0.17	50	17.31	3.35	1.86	5.21	4.73	26	0.79	75	31.02	3.74	0.1	3.84	4.32	0	0	0
930		05:40:00	0.2	3.79	3.99	3.99	494	12.17	76.92	40.13	2.06	1.37	3.43	3.9	0	0	0	-	5.23	0.21	5.44	3.6	197	4.51	299.98	42.9	1.01	106.36	107.37	3.84	137	3.32	75	40.68	3.46	1.86	5.32	4.73	596	11.67	99.99	50.26	3.74	0.1	3.84	4.32	0	0	0
931		05:55:00	0.2	3.91	4.11	4.1	392	9.42	99.99	41.36	2.06	1.37	3.43	3.9	0	0	0	-	5.39	0.21	5.6	3.6	312	7.11	149.99	43.05	1.01	106.36	107.37	3.95	261	5.78	75	44.48	3.69	1.86	5.55	5.02	242	4.64	99.99	51.6	3.74	0.1	3.84	4.32	0	0	0
932		06:10:00	0.2	3.91	4.11	4.1	567	13.77	99.99	40.89	2.06	1.37	3.43	3.9	0	0	0	-	5.51	0.21	5.72	3.6	615	12.19	100	49.75	1.01	106.36	107.37	3.95	106	2.04	75	51.63	3.83	1.96	5.79	5.02	670	11.7	99.99	56.4	3.74	0.1	3.84	4.32	0	0	0
933		06:25:00	0.2	4.04	4.24	4.1	301	7.57	99.99	39.44	2.06	1.49	3.55	3.94	152	3.14	149.99	47.48	5.73	0.21	5.94	3.6	217	4.8	99.99	43.88	1.01	106.36	107.37	4.23	33	0.7	299.99	46.54	3.99	1.96	5.95	5.02	483	10.27	99.99	46.04	3.74	0.1	3.84	4.42	274	6.52	149.99
934		06:40:00	0.2	4.14	4.34	4.1	271	6.72	99.99	39.74	2.31	1.49	3.8	3.94	537	9.98	99.99	52.9	5.73	0.21	5.94	3.6	111	2.51	149.99	43.37	1.01	106.36	107.37	4.23	165	3.38	75	47.59	3.99	1.96	5.95	5.02	101	2.01	149.99	47.93	3.74	0.1	3.84	4.42	395	9.24	99.99
935		06:55:00	0.2	4.26	4.46	4.28	351	8.64	149.99	39.81	2.44	1.49	3.93	4.26	200	3.88	99.99	51.03	6.1	0.21	6.31	3.88	414	9.1	75	44.89	1.01	106.36	107.37	4.23	130	2.83	75	45	4.1	2.06	6.16	5.36	4	0.19	60	10.61	4.23	0.1	4.33	4.81	41	0.89	75
936		07:10:00	0.2	4.38	4.58	4.62	178	5.5	76.92	31.98	2.55	1.49	4.04	4.26	443	9.2	299.98	47.67	6.34	0.21	6.55	3.88	392	9.06	299.98	42.27	1.01	106.36	107.37	4.23	0	0	0	-	4.1	2.24	6.34	5.36	0	0	0	-	4.23	0.1	4.33	4.81	529	11.96	99.99
937		07:25:00	0.2	4.72	4.92	4.62	168	5.05	75	32.07	2.55	1.49	4.04	4.26	156	3.56	99.99	43.24	6.34	0.21	6.55	3.88	0	0	0	-	1.01	106.36	107.37	4.23	0	0	0	-	4.1	2.24	6.34	5.36	0	0	0	-	4.4	0.1	4.5	4.81	75	1.71	75
938		07:40:00	0.2	4.72	4.92	4.78	2	0.03	60	0	2.65	1.49	4.14	4.26	1	0.01	149.99	37.5	6.34	0.21	6.55	3.88	0	0	0	-	1.01	106.36	107.37	4.23	0	0	0	-	4.1	2.24	6.34	5.36	0	0	0	-	4.58	0.1	4.68	4.81	0	0	0
939		07:55:00	0.2	4.9	5.1	5.01	59	1.96	75	29.03	2.65	1.6	4.25	4.26	0	0	0	-	6.34	0.21	6.55	3.88	0	0	0	-	1.01	106.36	107.37	4.23	0	0	0	-	4.1	2.24	6.34	5.36	0	0	0	-	4.58	0.1	4.68	4.81	0	0	0
940		08:10:00	0.2	4.9	5.1	5.11	294	7.29	149.99	38.55	2.65	1.6	4.25	4.26	1	0.01	60	0	6.34	0.21	6.55	3.88	0	0	0	-	1.01	106.36	107.37	4.23	0	0	0	-	4.1	2.24	6.34	5.36	0	0	0	-	4.58	0.1	4.68	4.81	0	0	0
941		08:25:00	0.2	5	5.2	5.21	56	1.53	75	33.33	2.65	1.6	4.25	4.26	0	0	0	-	6.34	0.21	6.55	3.88	0	0	0	-	1.01	106.36	107.37	4.23	0	0	0	-	4.1	2.24	6.34	5.36	0	0	0	-	4.58	0.1	4.68	4.81	0	0	0
942		08:40:00	0.2	5	5.2	5.21	0	0	0	-	2.65	1.6	4.25	4.26	0	0	0	-	6.34	0.21	6.55	3.88	0	0	0	-	1.01	106.36	107.37	4.23	0	0	0	-	4.1	2.24	6.34	5.36	0	0	0	-	4.58	0.1	4.68	4.81	0	0	0
943		08:55:00	0.2	5	5.2	5.21	0	0	0	-	2.65	1.6	4.25	4.26	0	0	0	-	6.34	0.21	6.55	3.88	0	0	0	-	1.01	106.36	107.37	4.23	0	0	0	-	4.1	2.44	6.54	5.52	0	0	0	-	4.58	0.1	4.68	4.81	0	0	0
944		09:10:00	0.2	5	5.2	5.21	0	0	0	-	2.65	1.6	4.25	4.26	0	0	0	-	6.34	0.21	6.55	3.88	0	0	0	-	1.01	106.36	107.37	4.23	0	0	0	-	4.21	2.44	6.65	5.71	0	0	0	-	4.58	0.1	4.68	4.81	0	0	0
945		09:25:00	0.2	5	5.2	5.21	0	0	0	-	2.65	1.6	4.25	4.26	0	0	0	-	6.34	0.21	6.55	3.88	0	0	0	-	1.01	106.36	107.37	4.23	0	0	0	-	4.21	2.44	6.65	5.71	0	0	0	-	4.58	0.1	4.68	4.81	0	0	0
946		09:40:00	0.2	5	5.2	5.21	0	0	0	-	2.65	1.6	4.25	4.26	0	0	0	-	6.34	0.21	6.55	3.88	0	0	0	-	1.01	106.36	107.37	4.23	0	0	0	-	4.21	2.44	6.65	5.71	0	0	0	-	4.9	0.1	5	5.13	0	0	0
947		09:55:00	0.2	5	5.2	5.21	0	0	0	-	2.65	1.6	4.25	4.26	0	0	0	-	6.34	0.21	6.55	3.88	0	0	0	-	1.01	106.36	107.37	4.23	0	0	0	-	4.21	2.44	6.65	5.71	0	0	0	-	4.9	0.1	5	5.13	8	0.25	74.99
948		10:10:00	0.2	5	5.2	5.21	0	0	0	-	2.65	1.6	4.25	4.26	0	0	0	-	6.34	0.21	6.55	3.88	0	0	0	-	1.01	106.36	107.37	4.23	0	0	0	-	4.21	2.44	6.65	5.71	0	0	0	-	4.9	0.1	5	5.13	0	0	0
949		10:25:00	0.2	5	5.2	5.21	0	0	0	-	2.65	1.6	4.25	4.26	0	0	0	-	6.34	0.21	6.55	3.88	0	0	0	-	1.01	106.36	107.37	4.23	0	0	0	-	4.21	2.44	6.65	5.71	0	0	0	-	4.9	0.1	5	5.13	0	0	0
950		10:40:00	0.2	5	5.2	5.21	0	0	0	-	2.65	1.6	4.25	4.26	0	0	0	-	6.34	0.21	6.55	3.88	0	0	0	-	1.01	106.36	107.37	4.23	0	0	0	-	4.21	2.44	6.65	5.71	0	0	0	-	4.9	0.1	5	5.13	0	0	0
951		10:55:00	0.2	5	5.2	5.21	0	0	0	-	2.65	1.6	4.25	4.26	0	0	0	-	6.34	0.21	6.55	3.88	0	0	0	-	1.01	106.36	107.37	4.23	0	0	0	-	4.21	2.44	6.65	5.71	0	0	0	-	4.9	0.1	5	5.13	0	0	0
952		11:10:00	0.2	5	5.2	5.21	0	0	0	-	2.65	1.6	4.25	4.26	0	0	0	-	6.34	0.21	6.55	3.88	0	0	0	-	1.01	106.36	107.37	4.23	0	0	0	-	4.21	2.44	6.65	5.71	0	0	0	-	4.9	0.1	5	5.13	0	0	0
953		11:25:00	0.2	5	5.2	5.21	0	0	0	-	2.65	1.6	4.25	4.26	0	0	0	-	6.34	0.21	6.55	3.88	0	0	0	-	1.01	106.36	107.37	4.23	0	0	0	-	4.21	2.44	6.65	5.71	0	0	0	-	4.9	0.1	5	5.13	0	0	0
954		11:40:00	0.2	5	5.2	5.21	0	0	0	-	2.65	1.6	4.25	4.26	0	0	0	-	6.34	0.21	6.55	3.88	0	0	0	-	1.01	106.36	107.37	4.23	0	0	0	-	4.21	2.44	6.65	5.71	0	0	0	-	4.9	0.1	5	5.13	0	0	0
955		11:55:00	0.2	5	5.2	5.21	0	0	0	-	2.65	1.6	4.25	4.26	0	0	0	-	6.34	0.21	6.55	3.88	0	0	0	-	1.01	106.36	107.37	4.23	0	0	0	-	4.21	2.44	6.65	5.71	0	0	0	-	4.9	0.1	5	5.13	0	0	0
956		12:10:00	0.2	5	5.2	5.21	0	0	0	-	2.65	1.6	4.25	4.26	22	0.72	60	27.21	6.34	0.21	6.55	3.88	0	0	0	-	1.01	106.36	107.37	4.23	0	0	0	-	4.21	2.44	6.65	5.71	0	0	0	-	4.9	0.1	5	5.13	0	0	0
957		12:25:00	0.2	5.23	5.43	5.21	60	1.79	60	30.5	2.65	1.6	4.25	4.26	0	0	0	-	6.34	0.21	6.55	3.88	0	0	0	-	1.11	106.36	107.47	4.23	0	0	0	-	4.21	2.44	6.65	5.71	0	0	0	-	4.9	0.1	5	5.13	0	0	0
958		12:40:00	0.3	5.23	5.53	5.21	0	0	0	-	2.65	1.6	4.25	4.26	0	0	0	-	6.34	0.21	6.55	3.88	0	0	0	-	1.11	106.36	107.47	4.23	0	0	0	-	4.21	2.44	6.65	5.71	0	0	0	-	4.9	0.1	5	5.13	0	0	0
959		12:55:00	0.3	5.23	5.53	5.21	0	0	0	-	2.65	1.6	4.25	4.26	0	0	0	-	6.34	0.21	6.55	3.88	0	0	0	-	1.11	106.36	107.47	4.23	0	0	0	-	4.21	2.44	6.65	5.71	0	0	0	-	4.9	0.1	5	5.13	0	0	0
960		13:10:00	0.3	5.23	5.53	5.21	0	0	0	-	2.65	1.6	4.25	4.26	0	0	0	-	6.62	0.21	6.83	4.02	0	0	0	-	1.11	106.36	107.47	4.23	0	0	0	-	4.41	2.44	6.85	5.81	1	0.02	27.03	0	5.07	0.1	5.17	5.41	5	0.19	42.85
961		13:25:00	0.3	5.23	5.53	5.21	0	0	0	-	2.65	1.6	4.25	4.26	0	0	0	-	6.62	0.21	6.83	4.02	1	0.02	33.33	0	1.11	106.36	107.47	4.23	0	0	0	-	4.41	2.44	6.85	5.81	0	0	0	-	5.07	0.1	5.17	5.41	0	0	0
962		13:40:00	0.3	5.23	5.53	5.21	0	0	0	-	2.65	1.6	4.25	4.26	0	0	0	-	6.72	0.21	6.93	4.02	0	0	0	-	1.11	106.36	107.47	4.23	0	0	0	-	4.41	2.44	6.85	5.81	0	0	0	-	5.07	0.1	5.17	5.41	0	0	0
963		13:55:00	0.3	5.23	5.53	5.21	0	0	0	-	2.65	1.6	4.25	4.26	0	0	0	-	6.72	0.21	6.93	4.02	0	0	0	-	1.11	106.36	107.47	4.23	0	0	0	-	4.41	2.44	6.85	5.81	0	0	0	-	5.07	0.1	5.17	5.41	0	0	0
964		14:10:00	0.3	5.23	5.53	5.21	0	0	0	-	2.65	1.6	4.25	4.26	0	0	0	-	6.72	0.21	6.93	4.02	0	0	0	-	1.11	106.36	107.47	4.23	0	0	0	-	4.41	2.44	6.85	5.81	0	0	0	-	5.07	0.1	5.17	5.41	0	0	0
[truncated: 65 more columns]
