# Supplementary material for: Sucla2 Knock‐Out in Skeletal Muscle Yields Mouse Model of Mitochondrial Myopathy With Muscle Type–Specific Phenotypes
Source: J Cachexia Sarcopenia Muscle. 2024 Oct 31;15(6):2729–42. doi: 10.1002/jcsm.13617 (PMC11634519; doi:10.1002/jcsm.13617)
Supplement: Supplementary file 3 — Dataset S3 Muscle Contraction Data: raw output from ex vivo contractile studies [file JCSM-15-2729-s001.xlsx]

## Sheet: Soleus Twitch Characteristics
Sucla2 Genotype	+/+, HSA-Cre(+)	+/+, HSA-Cre(+)	+/+, HSA-Cre(+)	+/+, HSA-Cre(+)	+/+, HSA-Cre(+)	+/+, HSA-Cre(+)	+/+, HSA-Cre(+)	+/+, HSA-Cre(+)	+/+, HSA-Cre(+)	+/+, HSA-Cre(+)	Fl/Fl, HSA-Cre(+)	Fl/Fl, HSA-Cre(+)	Fl/Fl, HSA-Cre(+)	Fl/Fl, HSA-Cre(+)	Fl/Fl, HSA-Cre(+)	Fl/Fl, HSA-Cre(+)	Fl/Fl, HSA-Cre(+)	Fl/Fl, HSA-Cre(+)	Fl/Fl, HSA-Cre(+)
Mouse	1	2	3	4	5	6	7	8	9	10	11	12	13	14	15	16	17	18	19
Sex	male	male	male	male	male	male	female	female	female	female	male	male	male	male	female	female	female	female	female
Age	11 weeks	11 weeks	11 weeks	11 weeks	11 weeks	10 weeks	11 weeks	11 weeks	11 weeks	11 weeks	11 weeks	11 weeks	12 weeks	12 weeks	12 weeks	13 weeks	13 weeks	12 weeks	12 weeks
Body Mass	27.3	21.9	25.4	24.1	28.4	28.3	19.7	21.6	19.3	23	20.7	24.3	24.4	25.1	20.7	18.6	17.8	19.4	18
Soleus Mass	8.74	7.29	6.59	8.98	7.28	9.55	6.36	7.57	6.26	6.91	8.24	6.21	6.7	7.22	6.25	5.99	5.69	6.21	5.39
Soleus Optimal Length	13.62	13.09	12.43	13.25	12.37	12.31	12.53	12.16	11.92	12.73	12.34	11.4	12.43	11.8	11.95	12.28	11.74	12.11	11.51
Mass Ratio Soleus (mg):Whole Body (g)	0.320147	0.332877	0.259449	0.372614	0.256338	0.337456	0.322843	0.350463	0.324352	0.300435	0.398068	0.255556	0.27459	0.287649	0.301932	0.322043	0.319663	0.320103	0.299444
Twitch Force	31.1934	39.6616	27.2413	33.5416	26.854	40.4842	31.8675	36.0806	27.3515	21.5774	26.2288	17.397	20.502	19.2855	24.6458	29.1968	23.799	25.753	17.6053
Specific Force	36.5841	53.5978	38.6703	37.2467	39.8092	39.2739	47.2505	43.619	39.1965	29.9168	29.5618	24.0354	28.6258	23.7214	35.4645	45.0476	36.9554	37.7959	28.2939
Twitch 1/2 RT	0.021698	0.031244	0.028738	0.025481	0.01822	0.017216	0.034706	0.025872	0.029661	0.019237	0.049614	0.039941	0.049397	0.039639	0.03012	0.058612	0.068335	0.066099	0.019172
Time to Max	0.2704	0.2727	0.2723	0.2714	0.2697	0.2691	0.2735	0.2713	0.2733	0.2689	0.2773	0.2759	0.2781	0.2769	0.2726	0.2806	0.2821	0.2824	0.2691
Max Rate of Contraction	1788.92	2141.68	1488.36	1864.66	1584.32	2418.82	1700.57	2017.21	1456.8	1295.75	1306	894.852	1004.67	965.891	1339.45	1372.07	1097.56	1187.88	1042.65
Max Rate of Relaxation	-931.149	-791.13	-612.888	-834.961	-965.233	-1556.53	-609.417	-925.789	-592.098	-732.994	-312.386	-253.716	-264.692	-280.79	-546.303	-333.347	-229.454	-266.705	-600.224

## Sheet: EDL Twitch Characteristics
Sucla2 Genotype	+/+, HSA-Cre(+)	+/+, HSA-Cre(+)	+/+, HSA-Cre(+)	+/+, HSA-Cre(+)	+/+, HSA-Cre(+)	+/+, HSA-Cre(+)	+/+, HSA-Cre(+)	+/+, HSA-Cre(+)	+/+, HSA-Cre(+)	+/+, HSA-Cre(+)	Fl/Fl, HSA-Cre(+)	Fl/Fl, HSA-Cre(+)	Fl/Fl, HSA-Cre(+)	Fl/Fl, HSA-Cre(+)	Fl/Fl, HSA-Cre(+)	Fl/Fl, HSA-Cre(+)	Fl/Fl, HSA-Cre(+)	Fl/Fl, HSA-Cre(+)	Fl/Fl, HSA-Cre(+)
Mouse	1	2	3	4	5	6	7	8	9	10	11	12	13	14	15	16	17	18	19
Sex	male	male	male	male	male	male	female	female	female	female	male	male	male	male	female	female	female	female	female
Age	11 weeks	11 weeks	11 weeks	11 weeks	11 weeks	10 weeks	11 weeks	11 weeks	11 weeks	11 weeks	11 weeks	11 weeks	12 weeks	12 weeks	12 weeks	13 weeks	13 weeks	12 weeks	12 weeks
Body Mass	27.3	21.9	25.4	24.1	28.4	28.3	19.7	21.6	19.3	23	20.7	24.3	24.4	25.1	20.7	18.6	17.8	19.4	18
EDL Mass	10.26	9.02	8.32	9.25	9.97	10.31	6.73	7.78	6.9	7.74	7.54	9.68	8.54	9.2	7.36	6.23	6.15	7.13	5.96
EDL Optimal Length	13.38	13.08	12.8	14.06	13.85	13.35	12.64	12.62	12.69	13.37	12.71	13.59	12.53	13.14	12.23	12.8	11.88	12.29	12.41
Mass Ratio EDL (mg):Whole Body (g)	0.375824	0.411872	0.327559	0.383817	0.351056	0.364311	0.341624	0.360185	0.357513	0.336522	0.364251	0.398354	0.35	0.366534	0.355556	0.334946	0.345506	0.367526	0.331111
Twitch Force	37.0416	34.9558	32.572	32.4008	36.0665	33.9989	28.525	29.6272	24.118	29.5331	39.2931	41.1041	36.4809	32.6956	28.1677	31.5914	28.4903	37.1397	36.191
Specific Force	22.5298	23.6417	23.3717	22.9699	23.3677	20.5327	24.9871	22.4145	20.6877	23.7935	30.8922	26.9146	24.9642	21.7799	21.8303	30.2726	25.6683	29.8579	35.1467
Twitch 1/2 RT	0.013109	0.014422	0.014259	0.013544	0.013428	0.012532	0.013834	0.014196	0.013959	0.014564	0.01754	0.015239	0.014163	0.013149	0.014128	0.01534	0.015415	0.016138	0.01509
Time to Max Force (Tetanic)	0.2636	0.2647	0.2642	0.2639	0.2637	0.2628	0.2639	0.2645	0.2643	0.2648	0.2661	0.2653	0.2642	0.2633	0.264	0.2651	0.2649	0.2661	0.2653
Max Rate of Contraction	2538.3	2312.53	2178.86	2194.9	2457.05	2379.46	1931.05	1970.65	1914.25	1949.37	2487.64	2662.54	2443.41	2252.73	1899.83	2070.04	1870.48	2358.09	2350.58
Max Rate of Relaxation	-1983.93	-1643.26	-1558.11	-1653.71	-1870.99	-1933.84	-1417.5	-1420.38	-1181.18	-1377.35	-1478.73	-1816.86	-1752.97	-1728.8	-1356.28	-1378.5	-1234.91	-1525.19	-1613.06

## Sheet: Soleus Force(sPo)-Frequency
Sucla2 Genotype	+/+, HSA-Cre(+)	+/+, HSA-Cre(+)	+/+, HSA-Cre(+)	+/+, HSA-Cre(+)	+/+, HSA-Cre(+)	+/+, HSA-Cre(+)	+/+, HSA-Cre(+)	+/+, HSA-Cre(+)	+/+, HSA-Cre(+)	+/+, HSA-Cre(+)	Fl/Fl, HSA-Cre(+)	Fl/Fl, HSA-Cre(+)	Fl/Fl, HSA-Cre(+)	Fl/Fl, HSA-Cre(+)	Fl/Fl, HSA-Cre(+)	Fl/Fl, HSA-Cre(+)	Fl/Fl, HSA-Cre(+)	Fl/Fl, HSA-Cre(+)	Fl/Fl, HSA-Cre(+)
Mouse	1	2	3	4	5	6	7	8	9	10	11	12	13	14	15	16	17	18	19
Sex	male	male	male	male	male	male	female	female	female	female	male	male	male	male	female	female	female	female	female
1 Hz	36.5841	53.5978	38.6703	37.2467	39.8092	39.2739	47.2505	43.619	39.1965	29.9168	29.5618	24.0354	28.6258	23.7214	35.4645	45.0476	36.9554	37.7959	28.2939
10 HZ	42.5478	62.8996	46.3759	47.4359	44.0126	43.2487	65.8219	56.6396	52.6603	33.1311	39.6082	30.548	39.8038	29.8582	47.4477	65.359	55.6755	61.0598	30.9867
20 Hz	63.0724	102.613	74.2099	75.9193	61.7516	56.1058	105.491	87.3671	86.1968	47.7175	63.5266	51.1367	60.0173	47.8505	86.038	100.32	84.9967	92.3356	47.3815
40 Hz	105.949	161.178	125.09	136.669	111.662	97.4895	161.72	141.286	139.853	83.9357	83.442	69.6145	79.9651	65.6585	139.56	128.279	105.03	113.319	78.8244
60 HZ	139.814	206.851	159.639	187.749	149.142	139.283	203.962	186.605	175.627	119.182	96.2531	83.7844	91.8719	77.8274	174.358	144.317	116.671	126.595	107.566
80 Hz	164.753	236.25	181.565	220.237	172.365	166.719	232.971	216.894	194.791	143.256	103.542	92.587	99.3094	85.8352	194.617	153.835	123.717	134.681	124.95
100 Hz	180.126	253.743	194.866	241.225	192.808	181.943	249.149	232.451	206.024	157.765	108.116	98.0033	104.771	91.3833	207.42	160.009	128.456	139.503	134.437
120 HZ	189.321	264.614	204.354	253.629	205.574	190.616	259.599	241.706	212.274	166.446	111.284	101.397	108.651	95.2127	214.313	163.806	131.755	142.497	140.069
140 HZ	194.802	269.266	210.465	261.358	212.059	195.444	266.878	247.708	216.279	171.685	113.454	103.023	110.873	97.5698	217.126	165.564	133.923	144.696	143.106
160 HZ	197.668	259.589	214.56	266.271	214.321	206.499	270.973	250.546	217.562	174.244	114.4	104.77	112.376	98.9186	215.975	166.517	135.415	145.891	143.51
Tetanic Specific Force	197.668	259.589	214.56	266.271	214.321	206.499	270.973	250.546	217.562	174.244	114.4	104.77	112.376	98.9186	215.975	166.517	135.415	145.891	143.51
Tetanic Max Rate of Contraction	3709.26	4007.3	3077.91	4406.74	3013.51	4962.69	3241.54	4053.4	2745.72	3149.41	2186.38	1483.99	1764.31	1639.86	2911.2	2186.15	1855.27	2040.88	2069.18
Tetanic Max Rate of Relaxation	-4542.85	-5469.02	-4113.31	-7073.59	-4389.31	-6704.33	-4346.31	-5317.61	-3682.02	-3780.67	-2077.94	-1822.22	-1445.31	-1783.2	-3156.89	-1698.95	-1215.65	-1355.82	-2159.94

## Sheet: EDL Force(sPo)-Frequency
Sucla2 Genotype	+/+, HSA-Cre(+)	+/+, HSA-Cre(+)	+/+, HSA-Cre(+)	+/+, HSA-Cre(+)	+/+, HSA-Cre(+)	+/+, HSA-Cre(+)	+/+, HSA-Cre(+)	+/+, HSA-Cre(+)	+/+, HSA-Cre(+)	+/+, HSA-Cre(+)	Fl/Fl, HSA-Cre(+)	Fl/Fl, HSA-Cre(+)	Fl/Fl, HSA-Cre(+)	Fl/Fl, HSA-Cre(+)	Fl/Fl, HSA-Cre(+)	Fl/Fl, HSA-Cre(+)	Fl/Fl, HSA-Cre(+)	Fl/Fl, HSA-Cre(+)	Fl/Fl, HSA-Cre(+)
Mouse	1	2	3	4	5	6	7	8	9	10	11	12	13	14	15	16	17	18	19
Sex	male	male	male	male	male	male	female	female	female	female	male	male	male	male	female	female	female	female	female
1 Hz	22.5298	23.6417	23.3717	22.9699	23.3677	20.5327	24.9871	22.4145	20.6877	23.7935	30.8922	26.9146	24.9642	21.7799	21.8303	30.2726	25.6683	29.8579	35.1467
20 Hz	29.8457	32.2284	31.9367	30.2839	32.0561	25.3101	32.8009	32.7106	29.4457	33.5477	40.6272	36.5344	32.0225	29.477	29.0637	39.7105	33.9008	39.6639	45.8735
40 Hz	33.4279	37.797	38.0581	34.1373	37.2969	28.4098	39.3498	40.8067	33.9201	42.3442	49.6005	44.543	37.3609	34.6807	34.1184	50.213	40.0147	48.2768	55.6483
60 Hz	60.5763	73.4268	73.4752	64.0513	63.3203	44.7205	69.7686	76.3345	59.5213	81.7585	88.4074	88.2267	64.7865	53.8717	57.492	89.0867	68.9307	81.3446	98.4397
80 Hz	112.207	121.455	119.469	119.355	114.88	79.846	122.439	122.971	113.399	126.476	125.588	129.258	90.3385	90.9927	101.051	131.906	104.789	109.839	135.653
100 Hz	154.384	158.434	154.772	163.128	154.33	117.102	162.774	161.909	154.466	161.18	156.852	162.038	118.155	134.068	136.838	169.881	136.271	134.235	169.101
120 Hz	193.238	184.884	182.726	195.847	189.36	156.151	200.45	191.179	185.274	190.899	185.145	191.889	140.591	167.634	172.311	197.922	162.51	158.393	198.238
140 Hz	220.283	204.247	213.149	224.877	214.924	180.413	228.307	213.186	211.32	210.764	208.616	218.925	157.426	193.091	198.373	217.287	188.815	179.33	218.511
160 Hz	230.042	219.874	235.323	248.212	232.669	192.399	247.92	228.313	232.379	224.58	223.351	237.957	171.917	211.748	215.522	231.601	206.291	195.444	233.46
180 Hz	227.926		252.141	262.248	242.635	195.939	265.942	243.861	244.979	233.796	230.471	253.597	185.946	223.536	228.051	243.339	219.533	205.9	243.669
200 Hz					247.092	190.851		247.577	252.734	238.534			190.069	228.462				210.24	249.884
Tetanic Specific Force	227.92	219.87	252.14	262.25	247.09	190.85	265.94	247.57	252.73	238.53	230.47	253.6	190.07	228.46	228.05	243.34	219.53	210.24	249.88
Tetanic Max Rate of Contraction	9310.68	7478.83	8361.01	8101.5	11662.1	10023.8	7598.76	8384.25	7255.25	7909.09	7128.79	9110.6	8290.6	9037.06	7165.49	6533.66	5895.65	7367.44	7027.47
Tetanic Max Rate of Relaxation	-17606.3	-16870.9	-17958.5	-18979	-19271.7	-15673.7	-15014.5	-16305.4	-14937.4	-14430.6	-14293.9	-19362.9	-13769.4	-17579.7	-14847.9	-12103.5	-12065.4	-12947.2	-12610.8

## Sheet: Soleus Fatigue
Sucla2 Genotype		+/+, HSA-Cre(+)	+/+, HSA-Cre(+)	+/+, HSA-Cre(+)	+/+, HSA-Cre(+)	+/+, HSA-Cre(+)	+/+, HSA-Cre(+)	+/+, HSA-Cre(+)	+/+, HSA-Cre(+)	+/+, HSA-Cre(+)	+/+, HSA-Cre(+)	Fl/Fl, HSA-Cre(+)	Fl/Fl, HSA-Cre(+)	Fl/Fl, HSA-Cre(+)	Fl/Fl, HSA-Cre(+)	Fl/Fl, HSA-Cre(+)	Fl/Fl, HSA-Cre(+)	Fl/Fl, HSA-Cre(+)	Fl/Fl, HSA-Cre(+)
Mouse		1	2	3	4	5	6	7	8	9	10	11	12	13	14	16	17	18	19
Sex		male	male	male	male	male	male	female	female	female	female	male	male	male	male	female	female	female	female
Time (min)	1.8	169.019	197.006	192.014	230.747	139.75	172.666	246.06	193.815	190.579	128.198	96.9086	87.84	103.013	86.6744	151.293	122.589	135.044	135.831
	1.9	167.971	194.328	191.138	229.356	137.911	171.372	245.282	191.406	189.224	123.41	96.2663	87.2073	102.845	86.1873	150.743	122.175	134.637	134.953
	2	167.277	191.606	189.988	227.9	135.95	170.12	244.4	189.098	187.714	118.877	95.7598	86.4642	102.45	85.832	150.455	121.597	134.143	134.166
	2.1	165.972	188.761	188.49	226.262	134.096	168.534	243.362	186.589	185.626	114.491	94.9929	86.1643	102.295	85.375	150.026	121.254	133.991	133.254
	2.2	164.901	186.067	186.537	224.464	131.365	167.261	242.545	184.014	183.461	110.435	94.347	85.1594	101.89	85.1673	149.666	120.891	133.752	132.318
	2.3	163.928	182.833	183.718	222.711	128.903	165.829	241.235	181.265	180.655	107.002	93.9355	84.9002	101.793	84.5974	149.216	120.508	133.384	131.318
	2.4	162.831	179.102	180.343	220.789	126.082	164.551	240.119	177.867	177.65	103.645	93.304	84.3203	101.333	84.3401	148.874	120.13	132.956	130.006
	2.5	161.803	175.037	176.478	219.132	123.556	162.847	238.621	174.21	174.383	100.399	92.8231	83.8983	101.043	83.9174	148.504	119.828	132.873	128.444
	2.6	160.504	171.088	172.278	216.764	121.058	161.372	236.775	171.093	170.576	97.8149	92.2905	83.4188	100.744	83.7082	148.266	119.312	132.314	127.121
	2.7	159.393	166.736	167.968	214.399	118.605	159.508	234.939	167.795	166.415	95.4084	91.7731	83.072	100.571	83.3003	147.79	118.867	132.024	125.67
	2.8	158.271	162.417	164.209	211.989	116.099	157.65	232.87	164.8	162.661	92.8102	91.2413	82.6142	100.121	82.7714	147.552	118.398	131.643	124.332
	2.9	156.924	157.624	160.553	209.511	113.701	155.725	230.754	162.041	158.304	90.8893	90.6924	82.0529	100.065	82.71	147.345	117.997	131.464	122.906
	3	155.655	153.057	156.612	206.802	111.253	153.78	228.618	159.176	153.924	88.9035	90.2441	81.7276	99.7318	82.419	146.96	117.758	130.987	121.557
	3.1	154.129	148.403	152.761	203.911	108.811	151.768	226.317	156.383	149.51	87.1794	89.7152	81.44	99.6006	82.1412	146.719	117.284	130.737	120.139
	3.2	152.612	143.694	149.243	200.574	106.456	149.581	224.024	153.959	144.858	85.4263	89.2884	81.1952	99.4732	81.7277	146.42	117.047	130.424	118.948
	3.3	151.226	139.127	146.007	197.123	104.326	147.546	221.465	151.241	140.231	83.497	88.7711	80.6522	99.1091	81.4132	146.174	116.479	130.205	117.867
	3.4	149.653	134.772	142.884	193.315	102.16	145.136	219.312	148.309	135.456	80.9867	88.2557	80.7322	98.9544	81.254	145.945	116.155	129.63	116.619
	3.5	147.719	130.621	139.969	189.334	100.327	142.43	216.829	145.826	130.745	79.2858	87.8583	80.3854	98.6031	81.0861	145.577	115.635	129.627	115.492
	3.6	145.756	126.473	137.887	184.081	98.1167	139.536	214.159	142.972	126.01	77.2659	87.3843	80.097	98.3815	80.7351	145.22	115.199	129.351	114.451
	3.7	143.629	122.709	135.87	177.125	96.1415	136.58	211.587	140.248	121.359	75.5842	86.8533	79.6113	98.1312	80.4459	144.929	114.862	128.999	113.326
	3.8	141.602	119.161	133.607	162.858	94.324	133.5	208.921	136.95	116.666	73.919	86.3824	79.2102	98.1	80.1989	144.894	114.44	128.581	112.33
	3.9	139.543	115.475	131.941	156.784	92.3018	129.892	206.245	134.268	112.199	72.5221	85.9355	78.6114	97.8071	80.087	144.36	113.994	128.205	111.354
	4	137.174	112.205	130.095	156.018	90.2235	126.496	203.447	131.5	107.555	70.7339	85.355	78.4723	97.5808	79.8878	144.083	113.751	127.83	110.397
	4.1	134.762	109.405	128.488	154.425	88.5741	123.284	200.933	128.726	103.383	69.6343	84.9455	78.5396	97.4318	79.7565	143.897	113.213	127.612	109.526
	4.2	132.613	106.989	126.9	151.623	87.0054	119.78	198.329	125.632	99.1257	68.331	84.4858	78.1932	97.2057	79.4705	143.643	112.894	127.415	108.475
	4.3	130.113	104.861	125.515	149.641	85.508	116.308	196.034	122.729	95.308	67.0273	84.1808	77.8083	96.9222	79.4041	143.229	112.543	126.909	107.614
	4.4	127.814	102.794	123.927	146.962	83.9946	112.591	193.821	120.179	92.2185	65.5945	83.8736	77.7026	96.7885	79.1451	143.014	112.208	126.666	106.707
	4.5	125.474	101.07	122.306	144.842	82.6257	109.27	191.469	117.87	89.2984	64.3085	83.5059	77.3238	96.6455	78.8811	142.44	111.764	126.319	106.015
	4.6	123.19	99.6124	121.14	141.565	81.1524	105.708	189.402	115.431	86.566	63.5648	82.9955	77.0336	96.315	78.6031	142.385	111.62	125.918	105.253
	4.7	121.21	98.2348	119.746	139.789	80.2213	102.763	187.452	113.156	84.4337	62.9172	82.5408	76.8664	96.1157	78.4274	141.989	111.239	125.486	104.378
	4.8	118.959	96.5781	118.433	137.379	79.093	99.8635	185.523	110.591	82.4631	62.417	82.1658	76.4525	95.8815	78.1397	141.667	110.965	124.978	103.609
	4.9	116.894	95.1075	117.431	135.558	78.2042	97.6132	183.566	108.657	80.677	62.2513	81.8684	76.2413	95.9036	77.9252	141.301	110.422	124.676	102.708
	5	114.953	94.0325	115.899	133.53	77.4739	95.1715	182.1	106.599	79.6469	61.4714	81.6578	75.8666	95.7592	77.6562	140.98	109.921	124.35	102.107

## Sheet: EDL Fatigue
Sucla2 Genotype		+/+, HSA-Cre(+)	+/+, HSA-Cre(+)	+/+, HSA-Cre(+)	+/+, HSA-Cre(+)	+/+, HSA-Cre(+)	+/+, HSA-Cre(+)	+/+, HSA-Cre(+)	+/+, HSA-Cre(+)	+/+, HSA-Cre(+)	+/+, HSA-Cre(+)	Fl/Fl, HSA-Cre(+)	Fl/Fl, HSA-Cre(+)	Fl/Fl, HSA-Cre(+)	Fl/Fl, HSA-Cre(+)	Fl/Fl, HSA-Cre(+)	Fl/Fl, HSA-Cre(+)	Fl/Fl, HSA-Cre(+)	Fl/Fl, HSA-Cre(+)	Fl/Fl, HSA-Cre(+)
Mouse		1	2	3	4	5	6	7	8	9	10	11	12	13	14	15	16	17	18	19
Sex		male	male	male	male	male	male	female	female	female	female	male	male	male	male	female	female	female	female	female
Time (min)	0.166667	227.926	163.17	252.141	262.248	241.838	175.171	265.942	243.861	245.648	233.796	230.471	253.597	185.946	214.048	228.051	243.339	219.533	204.711	242.591
	0.333333	209.068	161.182	247.08	257.069	233.651	170.127	262.43	238.695	238.972	228.324	226.393	249.804	180.565	201.237	224.269	238.513	215.061	200.804	239.443
	0.5	202.743	157	238.753	251.586	225.643	165.01	257.893	233.169	233.524	223.386	223.019	245.577	174.423	173.406	219.69	234.822	211.341	195.914	234.932
	0.666667	197.009	152.883	238.698	246.782	217.589	160.45	252.847	227.62	228.937	218.705	218.856	241.086	168.285	176.199	215.157	230.967	207.366	189.708	230.291
	0.833333	220.317	147.949	234.822	241.845	208.558	156.197	248.214	222.075	223.829	214.767	215.046	236.756	162.187	172.013	210.832	227.051	202.471	182.618	225.92
	1	220.002	142.76	230.691	237.081	198.653	152.06	243.799	216.586	219.015	210.923	211.531	232.571	156.221	166.871	206.654	223.322	196.633	174.363	221.561
	1.16667	210.976	137.163	226.715	232.676	188.888	147.953	239.146	211.094	213.307	206.945	208.055	228.566	150.314	160.648	202.415	219.741	189.67	165.127	216.903
	1.33333	203.268	131.334	222.453	228.246	179.875	143.874	234.559	205.121	207.545	203.04	204.718	224.797	144.586	154.259	198.397	216.198	182.268	155.957	212.016
	1.5	196.353	126.183	218.729	223.961	172.16	140.362	230.184	199.308	201.967	199.283	201.65	220.946	139.397	147.901	194.415	212.557	174.911	147.402	207.202
	1.66667	190.375	121.361	214.862	219.934	165.971	136.716	226.08	193.456	196.428	195.385	198.498	217.259	134.497	141.484	190.603	208.897	168.032	139.708	202.381
	1.83333	185.289	117.003	211.677	215.859	160.542	133.525	222.053	187.783	191.716	191.94	195.621	213.595	129.926	135.726	187.153	205.408	161.56	134.072	197.624
	2	180.899	112.374	208.258	211.479	155.773	130.319	218.601	182.32	187.326	188.579	192.743	210.257	125.225	130.201	183.394	201.713	155.907	129.176	193.244
	2.16667	176.255	106.787	204.711	207.229	151.243	127.31	215.148	176.612	182.772	185.276	189.835	206.855	120.899	124.919	179.716	198.354	150.881	124.543	188.756
	2.33333	171.79	101.131	200.441	202.102	146.519	124.595	211.616	170.554	178.414	181.737	187.18	203.306	116.526	119.642	175.933	195.066	146.023	119.738	184.612
	2.5	166.97	95.5814	196.475	195.678	141.647	121.746	208.389	162.887	173.84	178.672	184.248	199.642	112.191	114.385	171.967	191.925	141.462	114.954	180.74
	2.66667	161.744	90.1337	190.712	186.806	136.232	118.786	204.81	154.255	168.541	175.269	181.348	196.266	108.253	108.878	167.596	188.818	136.905	109.881	176.804
	2.83333	156	85.579	184.399	175.735	130.544	115.322	201.215	142.786	163.186	171.851	178.275	192.747	104.018	103.304	162.805	185.49	132.309	104.559	172.772
	3	148.482	81.5082	177.182	163.683	124.219	111.69	197.102	115.288	156.853	168.333	175.171	188.901	100.305	97.4699	157.777	182.183	127.847	99.2543	168.883
	3.16667	140.781	78.0829	168.391	153.087	117.308	107.72	192.657	108.967	150.702	164.737	171.522	184.993	96.8107	91.6492	151.978	178.682	123.157	94.4584	164.827
	3.33333	132.846	74.7535	159.268	144.543	110.623	103.567	187.648	104.421	144.319	160.638	168.066	180.373	93.2707	86.2021	145.641	174.614	118.441	90.7473	160.508
	3.5	124.192	72.0597	149.746	137.553	104.318	98.6525	182.4	100.028	138.189	156.331	164.23	175.658	89.8431	81.2341	139.305	170.248	113.866	86.9562	156.271
	3.66667	115.828	69.4096	140.548	131.493	98.9887	93.7644	176.485	95.3733	132.492	151.865	159.934	170.889	86.5766	76.4582	132.763	165.539	109.444	83.9439	151.912
	3.83333	108.05	67.0088	131.798	125.873	94.1264	89.2387	170.852	90.8587	127.168	147.341	155.623	165.822	83.2849	72.2941	126.388	160.763	105.16	81.1347	147.215
	4	101.192	64.7274	123.793	121.184	89.9058	84.8122	165.03	86.9021	122.302	142.351	151.302	159.955	79.9413	68.5634	120.206	155.492	101.336	78.555	142.298
	4.16667	95.1252	62.7749	116.958	116.716	86.4063	80.6269	159.432	83.1613	118.018	137.752	146.766	154.181	76.7066	65.1548	114.939	149.807	97.5796	76.4704	137.806
	4.33333	89.9522	60.6548	110.755	112.55	83.0886	76.8505	153.901	79.7163	113.142	132.746	142.438	148.361	73.6761	62.269	110.064	144.396	94.4641	74.374	133.205
	4.5	85.8523	59.0538	106.152	108.963	80.6811	73.4046	148.827	76.6005	110.402	128.141	137.939	141.71	70.6073	59.9597	106.594	138.692	91.654	72.687	128.793
	4.66667	82.4285	57.4087	102.004	105.989	78.1084	70.4466	144.069	73.9285	107.098	123.598	133.454	135.318	67.6207	57.9177	103.373	133.306	89.019	71.1269	124.783
	4.83333	79.5379	55.9925	99.1311	103.426	75.8671	67.8547	139.987	71.3901	104.029	119.325	129.137	128.828	65.0444	56.157	100.576	127.84	86.742	69.6829	120.924
	5	76.9052	54.5238	96.3676	101.053	73.7509	65.7415	136.158	69.3763	101.304	115.781	124.75	123.166	62.6504	54.5117	98.0222	122.853	84.7532	68.4586	117.445
